# Supplementary material for: Exploring the effect of lifestyle behaviors and socioeconomic status on atrial fibrillation: the mediating role of 91 inflammatory cytokines
Source: Front Cardiovasc Med. 2024 Sep 12;11:1401384. doi: 10.3389/fcvm.2024.1401384 (PMC11424413; doi:10.3389/fcvm.2024.1401384)
Supplement: Supplementary file 2 [file Datasheet2.xlsx]

## Sheet: S1
Table S1. The source and the detailed information of all the included MR studies.
Defination	Category	Full Name	year	GWAS ID	Consortium	PMID	N All	N Case	N control	Definitation
lifestyle behaviors
smoking initiation	binary	smoking initiation	2019	ieu-b-4877	GSCAN	30643251	607291	311629	321173	1. This is a binary phenotype. Any participant reporting ever being a regular smoker in their life (current or former) were coded “2”, while any participant who reported never being a regular smoker in their life were coded “1”. 2. Does not include information about pipes/cigar/chew, or other non-cigarette forms of tobacco use. Supplement to Tobacco and Alcohol Genetics 4 3. This phenotype was me…
alcohol consumption	continuous	Alcoholic drinks per week	2019	ieu-b-73	GSCAN	30643251	335394	NA	NA	1. Defined as the average number of drinks a participant reported drinking each week, aggregated across all types of alcohol. If a study recorded binned response ranges (e.g., 1-4 drinks per week, 5-10 drinks per week) we used the midpoint of the range. For example, if an individual reported 1-5 drinks per week, we assume they drank 2.5 drinks per week on average. 2. This was measured in a variet…
physical activity(PA)	continuous	Accelerometer-based physical activity measurement (average cceleration)/Average acceleration (milli-gravities)	2018	GCST006099	NA	29899525	91084	NA	NA	people wore an Axivity AX3 wrist-worn accelerometer. We examined two measures derived from up to seven days of accelerometer wear: overall acceleration average, and fraction of accelerations > 425 milli-gravities (mg).The Gwas we included just include the people who had stata of overall acceleration average.
tea intake	continuous	tea intake	2018	ukb-b-6066	MRC-IEU	NA	447485	NA	NA	ACE touchscreen question "How many cups of tea do you drink each DAY? (Include black and green tea)" The following checks were performed: If answer If answer > 99 then rejected If answer > 20 then participant asked to confirm If the participant activated the Help button they were shown the message: Please provide an average considering your intake over the last year. If you are unsure, please pro…
vegetable intake	Categorical Ordered	Cooked vegetable intake	2018	ukb-b-8089	MRC-IEU	NA	448651	NA	NA	ACE touchscreen question "On average how many heaped tablespoons of COOKED vegetables would you eat per DAY? (Do not include potatoes; put '0' if you do not eat any)" The following checks were performed: If answer > 50 then rejected If the participant activated the Help button they were shown the message: Please provide an average considering your intake over the last year. If you are unsure, ple…
coffee consumption	continuous	cups/d (among drinkers)	2019	NA	NA	6606847	91462	NA	NA	Coffee GWAS among drinkers
coffee consumption	binary	cases vs controls	2019	NA	NA	6606847	48528	NA	NA	extreme coffee trait GWAS: heavy ('case') vs no/low ('control') regular coffee consumption
dozing	binary	Daytime dozing/Daytime sleepiness/Dozing	2018	NA	UK Biobank	30804565	386548	NA	NA	Daytime sleepiness (dozing) was assessed by asking: “How likely are you to doze off or fall asleep during the daytime when you don't mean to? (e.g. when working, reading or driving)”. The possible answering options were: “never/rarely”, “sometimes”, “often” and “all of the time”. The answers were analyzed as a dichotomous trait (“never/rarely” and “sometimes” vs. “often” and “all the time”).
getting up	continuous	Ease of getting up	2018	NA	UK Biobank	30804565	385949	NA	NA	Ease of getting up in the morning was assessed by asking: “On an average day, how easy do you find getting up in the morning?”. The possible answers included “not at all easy”, “not very easy”, “fairly easy” and “very easy”. Data were available 385,949 unrelated participants of European descent after quality control. Ease of getting up in the morning was analyzed as a continuous outcome, with fou…
insomnia	continuous	insomnia	2018	NA	UK Biobank	30804565	386533	NA	NA	Insomnia complaints were assessed by asking: “Do you have trouble falling asleep at night or do you wake up in the middle of the night?” Participants were instructed to answer this question in relation to the previous four weeks when in doubt. The participants were able to choose one of the following four answers: “never/rarely”, “sometimes”, “usually”, or “prefer not to answer”. Insomnia cases w…
lifetime smoking index	continuous	a composite of smoking initiation, heaviness, duration and cessation	2020	NA	UK Biobank	31689377	462690	NA	NA	tsc* = max(tsc - , 0) dur* = max(dur + tsc - , 0) – tsc* lifetime smoking = (1 – 0.5dur*/) (0.5tsc*/) ln(int+1) …where = half-life, = lag time, int = cigarettes per day, tss = time started smoking, tsc = time since cessation, dur = duration of smoking (either age-tss for current smokers or [age-tsc]-tss for former smokers). So, in our case, where = 0, tsc* = tsc and consequently, our lifetime smo…
morningness	continuous	Morningness	2018	NA	UK Biobank	30804565	345552	NA	NA	Morningness (i.e. being a morning person rather than an evening person) was assessed by asking: “Do you consider yourself to be?”, followed by the answering categories “Definitely a ‘morning’ person”, “More a ‘morning’ than ‘evening’ person”, “More an ‘evening’ than a ‘morning’ person”, “Definitely an ‘evening’ person”, and “Do not know”, and was analyzed on a continuous scale.
napping	binary	Daytime napping	2018	NA	UK Biobank	30804565	386577	NA	NA	Daytime napping was assessed by asking: “Do you have a nap during the day?”. The three possible answers included categories “never/rarely”, “sometimes” and “usually”. Daytime napping was analyzed as a dichotomous trait (“never/rarely” and “sometimes”, vs. “usually”).
SESA	binary	Sensitivity to Environmental Stress and Adversity	2020	NA	UK Biobank	30804565	449481	NA	NA	Based on three of the questions, namely ‘Are your feelings easily hurt?’, ‘Do you worry too long after an embarrassing experience?’, and ‘Are you often troubled by feelings of guilt?’, define a third cluster called ‘sensitivity to environmental stress and adversity’ (SESA).
sleep duration	continuous	Sleep duration	2018	NA	UK Biobank	30804565	384317	NA	NA	Sleep duration was assessed by asking: “About how many hours sleep do you get in every 24 hours? (please include naps)". The answer could only contain integer values (round hours). Sleep duration was analyzed as a continuous outcome.
snoring	binary	Snoring	2018	NA	UK Biobank	30804565	359916	NA	NA	Snoring was assessed by asking: "Does your partner or a close relative or friend complain about your snoring?". Participants could answer with “yes” or “no”.
alcohol abuse	binary	alchohol abuse: class 1 VS. class 2	2023	NA	NA	37488169	12971225	NA	NA	Class 1 (“low risk”, “Low”, n = 105,142, 25.6%) was characterized by relatively low levels of alcohol consumption or problems and other disorders. Class 2 (“internalizing—light/non-drinkers”, “Int” n = 125,318, 30.5%) showed the lowest amount of consumption and alcohol problems (but many former drinkers and abstainers) as well as high scores on variables related to internalizing psychopathology.
socioeconomic status
Educational attainment (college completion)	binary	Educational attainment (college completion)	2018	GCST90029012	NA	29892013	470941	NA	NA	NA
Educational attainment (years of education)	continuous	Educational attainment (years of education)	2018	GCST90029013	NA	29892013	461457	NA	NA	NA
household income	Categorical Ordered	Average total household income before tax	2018	ukb-b-7408	MRC-IEU	NA	397751	NA	NA	Participants were asked " What is the average total income before tax received by your HOUSEHOLD?" If you are unsure of your annual household income, here are the weekly and monthly equivalents. Per year: less than £18,000, £18,000 to £29,999, £30,000 to £51,999, £52,000 to £100,000, greater than £100,000. Monthly: below £1,500, £1,500 to £2,499, £2,500 to £4,333, £4,334 to £8,333, above £8,333 W…
townsend deprivation index	Continuous	Townsend deprivation index at recruitment	2018	ukb-b-10011	MRC-IEU	NA	462464	NA	NA	Townsend deprivation index calculated immediately prior to participant joining UK Biobank. Based on the preceding national census output areas. Each participant is assigned a score corresponding to the output area in which their postcode is located.
AF
Atrial Fibrillation	binary	Atrial Fibrillation	2023	NA	NA	36653562	261395	50743	210652	NA
inflammatory cytokines
inflammatory cytokines	Continuous	inflammatory cytokines	2023	GCST90274758 to GCST90274848	NA	37563310	14824	NA	NA	NA
MR, mendelian randomization; AF, Atrial Fibrillation; GSCAN, Global Schizophrenia Collaboration and the Psychiatric Genomics Consortium; ID, identity; PA, physical activity; NA, not available; MRC-IE, Medical Research Council Integrative Epidemiology Unit; SESA, Sensitivity to Environmental Stress and Adversity; GSCAN: GWAS & Sequencing Consortium of Alcohol and Nicotine Use;

## Sheet: S2
Table S2. The instrumental variables of lifestyle behaviors and socioeconomic status.
smoking initiation - AF	SNP	Beta	SE	Pval	EA	OA	EAF
	rs10001365	-0.0249918	0.00364155	6.64967e-12	A	G	0.405
	rs1004787	0.0299231	0.0035714	5.26987e-17	A	G	0.581
	rs10062607	0.0175049	0.00365002	1.61002e-06	A	C	0.615
	rs10114490	-0.0255148	0.00453171	1.81001e-08	A	G	0.198
	rs10119117	0.0170171	0.00355604	1.72001e-06	T	C	0.51
	rs10130576	0.0189512	0.00370243	3.16002e-07	A	G	0.389
	rs10159545	0.0262501	0.00372727	1.83992e-12	G	C	0.375
	rs10179773	-0.0193798	0.00419912	3.89e-06	A	G	0.217
	rs10212466	-0.0171226	0.00362591	2.29002e-06	T	G	0.398
	rs10233018	0.027069	0.00355741	2.74979e-14	G	A	0.503
	rs10260968	-0.0203218	0.00360938	1.75001e-08	A	G	0.597
	rs10279261	-0.0214194	0.00366263	5e-09	A	G	0.619
	rs10446671	0.0165296	0.00355661	3.27997e-06	T	C	0.482
	rs10498846	0.0206103	0.00355561	6.62003e-09	T	C	0.473
	rs10507911	-0.0211645	0.00422447	5.52993e-07	T	G	0.229
	rs1050847	-0.0216231	0.00358893	1.67001e-09	T	C	0.505
	rs10698713	-0.0425497	0.00794247	8.28991e-08	A	G	0.0545
	rs10819050	0.0198368	0.00378963	1.63999e-07	T	G	0.423
	rs10873871	0.0206879	0.00434214	1.89998e-06	G	A	0.191
	rs10905461	-0.0239554	0.00414505	7.35005e-09	C	T	0.718
	rs10934272	0.0190696	0.00412226	3.77998e-06	T	C	0.736
	rs10953957	0.0184591	0.00366263	4.71998e-07	A	G	0.392
	rs10968592	0.0308102	0.00662931	3.34003e-06	C	T	0.0773
	rs10997380	-0.0195405	0.00426409	4.58997e-06	T	C	0.798
	rs11057005	-0.0209298	0.00357892	4.84998e-09	G	A	0.43
	rs11076967	0.0205027	0.00414217	7.34007e-07	T	G	0.289
	rs11078713	-0.0201721	0.00360561	2.22998e-08	G	A	0.454
	rs11256434	-0.0171788	0.00360561	1.84999e-06	C	T	0.403
	rs1126757	0.0186993	0.00355935	1.52999e-07	T	C	0.469
	rs113230003	-0.0205556	0.00409477	5.19003e-07	A	G	0.249
	rs113746525	-0.0573842	0.0114768	5.65002e-07	T	G	0.0257
	rs114900182	-0.0337264	0.00665279	3.92998e-07	G	C	0.0642
	rs1154693	0.0326217	0.00491232	3.12033e-11	G	A	0.856
	rs1160685	0.0207724	0.00358893	7.19996e-09	G	C	0.478
	rs11610032	-0.021896	0.00427774	3.07999e-07	C	T	0.205
	rs11611651	0.0339402	0.00632439	8.01992e-08	A	G	0.0781
	rs116531886	-0.0361889	0.0078047	3.47e-06	G	A	0.0529
	rs11658881	0.0201357	0.00361066	2.43002e-08	G	A	0.418
	rs11692232	0.0260994	0.00568185	4.37996e-06	A	C	0.0994
	rs11692435	0.0303947	0.0061786	8.71004e-07	A	G	0.0856
	rs11712680	-0.0270476	0.00457843	3.51002e-09	C	A	0.174
	rs117143374	0.0292897	0.00526909	2.76001e-08	C	T	0.12
	rs11716705	0.0197754	0.00410564	1.45001e-06	G	A	0.253
	rs11756490	-0.0265895	0.00528628	4.84005e-07	A	T	0.114
	rs11872397	-0.0247725	0.00409477	1.43001e-09	A	G	0.252
	rs11926232	0.0414517	0.0080071	2.20999e-07	G	A	0.0485
	rs11941714	-0.0192414	0.00378083	3.63999e-07	A	G	0.337
	rs12025237	-0.0329992	0.00533915	6.52004e-10	C	A	0.124
	rs12042107	-0.0222834	0.0035682	4.21998e-10	C	T	0.527
	rs12047884	-0.017601	0.00355593	7.52991e-07	G	T	0.515
	rs12112638	-0.024526	0.00404299	1.33999e-09	G	A	0.275
	rs12151152	0.018331	0.00362299	4.31003e-07	G	A	0.581
	rs12186738	-0.0332644	0.00502051	3.41979e-11	T	G	0.154
	rs12333760	-0.0290467	0.00480127	1.43999e-09	C	T	0.204
	rs12356821	0.03937	0.0050491	6.27047e-15	C	G	0.14
	rs12441907	-0.0292051	0.00452262	1.06001e-10	A	C	0.186
	rs12474587	0.0276329	0.00358234	1.24997e-14	T	G	0.404
	rs12479064	0.0206378	0.00438013	2.45997e-06	T	C	0.218
	rs12545053	0.0202808	0.00363668	2.43002e-08	G	A	0.397
	rs12632110	-0.0233768	0.00375292	4.78002e-10	G	A	0.647
	rs12671250	0.0166953	0.00357573	2.98999e-06	G	C	0.559
	rs12714017	0.0194063	0.00372785	1.88999e-07	C	T	0.5
	rs13007361	0.0223087	0.00445285	5.45004e-07	A	G	0.199
	rs13013954	-0.020192	0.00436487	3.77998e-06	C	A	0.2
	rs13030994	0.0360925	0.0035563	3.56041e-24	A	G	0.485
	rs13145728	-0.0232512	0.00366263	2.13998e-10	C	G	0.358
	rs13246563	-0.0234631	0.00373798	3.45001e-10	G	C	0.526
	rs13246563	-0.0234631	0.00373798	3.45001e-10	G	C	0.526
	rs13250170	-0.0217083	0.00425735	3.50002e-07	G	A	0.231
	rs13261666	-0.0268946	0.00355604	3.90032e-14	T	G	0.522
	rs13391128	0.0279478	0.00533915	1.7e-07	G	A	0.122
	rs134529	-0.019984	0.00366078	4.84998e-08	C	T	0.349
	rs1385108	0.0246617	0.00415673	2.99999e-09	T	C	0.239
	rs1392510	0.0275563	0.00510828	6.84006e-08	C	T	0.148
	rs1393450	0.0198448	0.00423093	2.71e-06	G	T	0.221
	rs1406797	0.0187172	0.00398149	2.59e-06	C	G	0.303
	rs1414909	0.0178587	0.00367615	1.19001e-06	A	G	0.378
	rs1435741	0.0294151	0.00359095	2.63998e-16	A	G	0.425
	rs1445649	0.0239932	0.00356484	1.67996e-11	C	T	0.525
	rs145151226	0.0483049	0.0103221	2.91998e-06	A	C	0.0278
	rs1471093	0.0177443	0.00364489	1.09999e-06	A	G	0.597
	rs147662818	0.102393	0.0190139	7.25003e-08	T	C	0.00896
	rs1485272	-0.0180134	0.00373982	1.47999e-06	C	T	0.355
	rs1533772	-0.0205592	0.00387152	1.10999e-07	G	A	0.358
	rs1555445	0.0225548	0.0038234	3.64998e-09	T	A	0.337
	rs1565735	-0.037618	0.0044613	3.41979e-17	A	T	0.212
	rs1569916	-0.0196148	0.0035992	5.13003e-08	T	C	0.561
	rs1621770	-0.0309353	0.00636793	1.22e-06	T	A	0.099
	rs16896316	0.0220576	0.00455013	1.24e-06	G	A	0.192
	rs16975171	-0.0315762	0.00671682	2.61e-06	A	C	0.0818
	rs17016894	-0.0179113	0.0039179	4.76003e-06	T	C	0.298
	rs1714521	-0.0195104	0.00360439	6.32995e-08	C	A	0.402
	rs17165769	0.0170421	0.00365002	3.07999e-06	G	A	0.389
	rs17692129	0.019816	0.00375832	1.31999e-07	T	C	0.321
	rs1776631	-0.0205597	0.00430576	1.78e-06	C	T	0.796
	rs1834306	-0.0164836	0.00360561	4.83003e-06	G	A	0.576
	rs1869243	0.0197411	0.00356289	2.97002e-08	C	T	0.481
	rs1899896	0.0264481	0.00388691	1.03992e-11	T	C	0.286
	rs1921087	0.0194091	0.0035735	5.62005e-08	C	A	0.502
	rs1971318	0.0285074	0.00492533	7.05992e-09	T	C	0.141
	rs2010921	0.0187361	0.00384053	1.06999e-06	A	G	0.305
	rs2046850	-0.0248139	0.00447842	3.02998e-08	T	C	0.187
	rs2050586	-0.0205467	0.00370828	2.99999e-08	C	G	0.355
	rs2072155	0.0194546	0.00388317	5.47003e-07	C	T	0.697
	rs2074118	-0.0201092	0.00403803	6.21999e-07	G	A	0.7
	rs2107300	-0.027201	0.00492533	3.27002e-08	G	C	0.845
	rs2173019	0.0240401	0.00467881	2.76001e-07	A	T	0.191
	rs2186122	0.0260573	0.00358602	3.60994e-13	T	A	0.561
	rs2196356	-0.0196568	0.00395515	6.74e-07	C	G	0.274
	rs222449	-0.0253208	0.00442796	1.07999e-08	T	A	0.793
	rs2286664	0.019239	0.00403803	1.91999e-06	A	G	0.728
	rs2378662	0.0209482	0.00356645	4.15997e-09	A	G	0.556
	rs240963	-0.0410444	0.00483712	2.16023e-17	C	T	0.836
	rs2547030	0.0172104	0.00375561	4.70999e-06	A	G	0.639
	rs2551456	0.0179262	0.0035781	5.49997e-07	A	C	0.451
	rs2595255	-0.0174414	0.00361329	1.40001e-06	T	G	0.395
	rs2622167	0.0170914	0.00360318	2.15001e-06	A	G	0.416
	rs2631024	-0.0229645	0.00402823	1.17999e-08	G	A	0.737
	rs266047	-0.0305098	0.00373855	3.3597e-16	A	G	0.529
	rs2678897	0.0200873	0.00364321	3.51002e-08	A	G	0.625
	rs2710634	-0.0182303	0.00356158	3.07001e-07	C	T	0.505
	rs2835985	0.0167207	0.00355679	2.55e-06	G	C	0.506
	rs2917666	-0.0189735	0.00386491	9.04003e-07	G	C	0.661
	rs2958853	-0.0177254	0.00355935	6.4e-07	A	G	0.475
	rs2959100	-0.018687	0.0035765	1.75001e-07	G	C	0.461
	rs2960029	0.0198285	0.00411667	1.49001e-06	A	G	0.238
	rs3001723	0.0335118	0.0038983	8.12082e-18	A	G	0.321
	rs301805	0.0214679	0.00361329	2.80001e-09	G	T	0.559
	rs3213876	0.0193212	0.00373222	2.24001e-07	C	T	0.301
	rs324768	-0.0181209	0.00365353	6.92006e-07	G	A	0.363
	rs34940743	0.0194652	0.00375304	2.15001e-07	G	A	0.336
	rs35702515	0.0252442	0.00423093	2.43002e-09	T	G	0.162
	rs35887108	-0.0208958	0.00426534	9.74002e-07	T	C	0.261
	rs3800227	0.0228121	0.00405809	1.93001e-08	G	A	0.701
	rs3801289	-0.0220618	0.00373982	3.73999e-09	C	A	0.351
	rs3811038	0.0190094	0.00395515	1.58001e-06	C	T	0.272
	rs3904512	-0.0211589	0.0035765	3.22998e-09	A	G	0.429
	rs3934797	-0.024258	0.00461742	1.52999e-07	A	G	0.17
	rs4044321	-0.0278417	0.00371058	6.07995e-14	G	A	0.642
	rs41264285	0.0231133	0.00428466	6.76005e-08	T	C	0.195
	rs41274959	-0.0479823	0.00921714	1.93001e-07	A	G	0.0331
	rs4236259	-0.0247689	0.00355661	3.34965e-12	G	T	0.499
	rs4352629	-0.0275284	0.00356881	1.22011e-14	T	C	0.492
	rs4433590	-0.0225823	0.00466833	1.33999e-06	A	G	0.831
	rs4518351	0.0174272	0.00357975	1.12001e-06	G	A	0.428
	rs4523689	-0.0206091	0.00364321	1.54999e-08	G	A	0.408
	rs4543592	0.0219314	0.00356244	7.46002e-10	C	T	0.468
	rs4653083	0.0182823	0.00379566	1.43001e-06	C	T	0.656
	rs4674993	-0.0252122	0.00443619	1.31999e-08	G	A	0.207
	rs4713121	-0.0220498	0.0041596	1.17001e-07	C	T	0.231
	rs4714071	-0.0176442	0.00355741	6.94992e-07	T	C	0.511
	rs4759228	-0.0216913	0.00393413	3.57998e-08	C	G	0.27
	rs4781977	-0.0238668	0.00436473	4.54004e-08	C	T	0.205
	rs4785187	0.0201944	0.00425735	2.06001e-06	A	G	0.229
	rs4785836	-0.0204704	0.00365894	2.26001e-08	C	T	0.398
	rs480939	-0.0187591	0.00357073	1.47999e-07	A	G	0.561
	rs4822102	-0.0184609	0.00364155	3.97e-07	T	C	0.613
	rs4837631	-0.018077	0.00357278	4.09996e-07	T	C	0.436
	rs4841484	-0.0198824	0.00384062	2.30999e-07	A	G	0.286
	rs4949463	0.026553	0.00545431	1.13e-06	T	C	0.141
	rs499606	0.0344674	0.0075214	4.54999e-06	T	C	0.107
	rs501796	0.0165678	0.00355661	3.12997e-06	A	G	0.517
	rs55958435	-0.0212333	0.0040788	1.91999e-07	G	A	0.24
	rs55968130	0.0299675	0.00589984	3.87998e-07	A	C	0.0899
	rs56169608	0.0166955	0.0035676	2.82001e-06	A	G	0.45
	rs568599	0.019049	0.0035682	9.45998e-08	C	G	0.523
	rs61533748	0.0190453	0.00365177	1.84999e-07	C	T	0.375
	rs61959481	-0.022643	0.00434961	1.90999e-07	A	G	0.207
	rs62074192	-0.0162561	0.00355584	4.95005e-06	A	G	0.511
	rs62340589	0.0207401	0.0043724	2.09002e-06	C	G	0.192
	rs6265	-0.0317863	0.00457843	3.76964e-12	T	C	0.203
	rs628891	-0.0194696	0.00384053	3.92004e-07	T	C	0.302
	rs6433897	0.0224483	0.00405809	3.16002e-08	C	T	0.754
	rs644400	0.0164653	0.00359303	4.51004e-06	A	G	0.433
	rs6508144	-0.0206935	0.00358602	7.97003e-09	G	C	0.563
	rs66680800	-0.0202716	0.00365268	2.83002e-08	T	G	0.397
	rs6669839	0.0260041	0.0043955	3.36001e-09	T	C	0.204
	rs6691053	-0.0220229	0.00439579	5.37997e-07	T	C	0.226
	rs6728726	0.0354486	0.00473279	6.72977e-14	C	T	0.829
	rs6788098	-0.0313461	0.00368905	1.90985e-17	T	A	0.623
	rs6800583	0.0198416	0.00367815	6.72992e-08	A	G	0.363
	rs6893752	-0.0240995	0.00407356	3.24997e-09	G	A	0.766
	rs6914489	0.0203918	0.00409477	6.49995e-07	T	C	0.74
	rs694739	-0.0186652	0.00365353	3.27002e-07	G	A	0.363
	rs6956116	0.0172146	0.00374762	4.39997e-06	A	G	0.338
	rs6974377	0.0201385	0.00386851	1.90999e-07	C	T	0.316
	rs7026534	-0.0202166	0.00389068	1.98999e-07	G	T	0.689
	rs71600499	-0.0182039	0.00392595	3.63003e-06	C	G	0.276
	rs71627577	-0.0302	0.00563723	8.58994e-08	G	A	0.102
	rs7197072	-0.0247672	0.0041686	2.77e-09	T	C	0.238
	rs7224742	-0.0207099	0.00365532	1.43001e-08	T	C	0.595
	rs72730742	-0.0308683	0.006089	3.89e-07	C	A	0.0898
	rs72789632	-0.0328856	0.00528628	5.01996e-10	T	C	0.12
	rs72802545	-0.0223496	0.00473279	2.35001e-06	C	A	0.174
	rs72896886	-0.0268885	0.00483712	2.74998e-08	C	G	0.144
	rs72976160	0.0227039	0.00446982	3.86999e-07	A	G	0.166
	rs7322872	-0.0255713	0.00433474	3.57998e-09	T	C	0.782
	rs73654326	-0.0183579	0.00391392	2.78997e-06	T	A	0.287
	rs745570	-0.0177466	0.00355645	5.99004e-07	G	A	0.511
	rs74876138	0.0200365	0.00404798	7.41993e-07	C	T	0.234
	rs7505855	-0.0189689	0.00361066	1.45001e-07	T	C	0.596
	rs7555507	-0.0241444	0.00355604	1.13999e-11	T	C	0.496
	rs7585579	0.0223996	0.0037281	1.88001e-09	G	C	0.505
	rs76214862	-0.0249903	0.00454745	3.98997e-08	C	A	0.202
	rs7631379	0.0218861	0.00440373	6.58006e-07	C	T	0.207
	rs76608582	-0.0495575	0.00825958	1.93999e-09	A	C	0.0389
	rs77075313	-0.0428693	0.00869648	8.15004e-07	G	A	0.0447
	rs7717387	-0.0449969	0.00907226	6.96996e-07	T	C	0.953
	rs77464064	0.0389808	0.00723855	7.24002e-08	T	C	0.0654
	rs77803288	-0.0384805	0.00813048	2.24001e-06	T	C	0.0461
	rs78648167	-0.029075	0.0062851	3.64998e-06	G	A	0.083
	rs7902527	0.0207731	0.00420538	7.85995e-07	A	G	0.227
	rs7921378	-0.0254601	0.00355815	8.26038e-13	C	G	0.463
	rs79222572	0.0194921	0.00410018	2.04e-06	G	T	0.251
	rs7929518	0.0242377	0.00428466	1.55998e-08	G	A	0.765
	rs7938812	0.0437914	0.00363668	2.71019e-33	G	T	0.424
	rs7969559	-0.0243756	0.00395946	7.31004e-10	G	A	0.688
	rs7999164	0.0174641	0.00356484	9.49992e-07	A	G	0.549
	rs8010469	-0.0176732	0.00357052	7.55997e-07	G	A	0.54
	rs8018617	0.0198616	0.00367556	6.58006e-08	C	A	0.384
	rs8027457	0.0188207	0.00355679	1.2e-07	C	T	0.524
	rs888817	0.0182838	0.00368637	6.96001e-07	A	G	0.63
	rs9388686	0.0234534	0.00470008	6.14002e-07	C	A	0.815
	rs9401770	0.0277307	0.003986	3.46976e-12	A	G	0.273
	rs9423279	-0.0205132	0.00370828	3.21004e-08	G	C	0.641
	rs9471935	0.0202521	0.00425066	1.90999e-06	A	G	0.232
	rs9540729	-0.0195522	0.00355789	3.81997e-08	T	A	0.501
	rs9603051	0.0169818	0.00355645	1.78e-06	G	A	0.513
	rs962625	0.0237181	0.00403803	4.36999e-09	G	A	0.24
	rs9627272	-0.0191417	0.00363042	1.37e-07	C	G	0.416
	rs9880657	-0.0187875	0.00403311	3.24997e-06	T	A	0.746
	rs993700	-0.025928	0.00429163	1.52999e-09	C	T	0.766
alcohol consumption - AF	SNP	Beta	SE	Pval	EA	OA	EAF
	rs10085696	-0.0160517	0.00249471	1.24e-10	G	A	0.201
	rs11860773	-0.0150051	0.00244381	8.35007e-10	C	T	0.176
	rs1229984	0.188115	0.00617852	1e-200	C	T	0.953
	rs1260326	0.023812	0.00198433	3.32966e-33	C	T	0.595
	rs13107325	-0.0364548	0.00391286	1.22999e-20	T	C	0.0654
	rs13332432	0.014005	0.00214072	5.94019e-11	G	C	0.296
	rs1387766	-0.010827	0.00198336	4.79005e-08	A	G	0.622
	rs153106	-0.0136118	0.00195858	3.62994e-12	C	T	0.409
	rs16854020	0.018083	0.0029068	4.82003e-10	A	G	0.127
	rs17542254	0.0131418	0.00214605	8.96004e-10	G	A	0.251
	rs2049045	-0.0137683	0.00250539	3.97e-08	C	G	0.189
	rs2299409	-0.0105546	0.00193346	4.79999e-08	A	G	0.493
	rs28601761	0.0112989	0.00195507	7.59994e-09	G	C	0.405
	rs28680958	-0.0135848	0.0023684	9.78003e-09	A	G	0.23
	rs28712821	0.0283339	0.00197411	1.10002e-46	A	G	0.594
	rs28732378	-0.0167274	0.00219076	2.23975e-14	G	A	0.729
	rs28929474	-0.0476809	0.00713966	2.39001e-11	T	C	0.0154
	rs331939	-0.0119016	0.00202921	4.49997e-09	A	G	0.339
	rs34121753	0.0110694	0.00195072	1.38998e-08	G	A	0.532
	rs4309187	0.0147908	0.00208756	1.36994e-12	C	A	0.697
	rs4752999	-0.0145643	0.00207008	2.03002e-12	T	C	0.321
	rs494904	0.0150848	0.00196055	1.40994e-14	C	T	0.429
	rs55872084	0.0127314	0.0022684	1.98002e-08	T	G	0.218
	rs55932213	0.0124767	0.002216	1.79999e-08	G	A	0.701
	rs6106989	0.0108994	0.00198336	3.80996e-08	A	G	0.628
	rs6739804	-0.0129688	0.00208202	4.71998e-10	C	T	0.66
	rs676388	0.0150976	0.00193147	5.49035e-15	C	T	0.494
	rs75120545	-0.0327862	0.00567307	7.58997e-09	T	C	0.022
	rs76640332	-0.0210081	0.00238944	1.46994e-18	A	G	0.204
	rs78234152	0.0276538	0.00307075	2.18022e-19	A	G	0.0986
	rs79616692	0.0188085	0.00315231	2.38002e-09	C	G	0.11
	rs962961	-0.0121885	0.00205146	2.78003e-09	T	C	0.329
	rs9835772	0.0132042	0.00224155	3.89996e-09	T	A	0.235
physical activity(PA) - AF	SNP	Beta	SE	Pval	EA	OA	EAF
	rs11012732	-0.224986	0.0385641	5.4e-09	G	A	0.332193
	rs12522261	-0.210522	0.0383038	3.9e-08	A	G	0.343473
	rs148193266	0.510362	0.0921544	3.1e-08	C	A	0.042668
	rs34517439	-0.30792	0.0562443	4.4e-08	A	C	0.120938
	rs56194509	0.303404	0.0439408	5e-12	G	T	0.220486
	rs59499656	0.228253	0.0382563	2.4e-09	T	A	0.344493
	rs6775319	-0.225081	0.040802	3.5e-08	T	A	0.729248
	rs9293503	-0.328953	0.0586852	2.1e-08	C	T	0.111505
tea intake - AF
	SNP	Beta	SE	Pval	EA	OA	EAF
	rs10741694	0.0150037	0.00219355	7.89951e-12	C	T	0.627915
	rs10752269	-0.0128727	0.00211975	1.29999e-09	A	G	0.506082
	rs10764990	-0.0121906	0.00216898	1.89998e-08	A	G	0.607155
	rs11164870	-0.0119604	0.00218232	4.20001e-08	G	C	0.604574
	rs1156588	-0.015454	0.00260325	2.90001e-09	G	A	0.210071
	rs11587444	0.0140328	0.00217078	1e-10	G	A	0.393464
	rs12591786	-0.0184399	0.00294243	3.69999e-10	T	C	0.158804
	rs13282783	-0.0135837	0.00235432	7.90005e-09	T	C	0.285899
	rs132904	0.0166007	0.00255257	7.8001e-11	C	G	0.778651
	rs141071726	0.0407321	0.00681204	2.19999e-09	A	G	0.026713
	rs1453548	-0.0133414	0.00224973	2.99999e-09	A	T	0.664929
	rs1481012	-0.0262435	0.00335608	5.30029e-15	G	A	0.112209
	rs149805207	-0.0719337	0.0125823	1.09999e-08	G	A	0.008538
	rs17245213	-0.0146481	0.00260905	2e-08	A	G	0.208046
	rs17576658	-0.0134812	0.00245655	4.09996e-08	A	G	0.247081
	rs17685	0.0230655	0.00236195	1.59993e-22	A	G	0.277512
	rs2117137	0.0129948	0.0021557	1.7e-09	G	A	0.405148
	rs2273447	0.0174715	0.00263421	3.29989e-11	T	A	0.203788
	rs2279844	-0.0119879	0.00218318	4e-08	A	G	0.379343
	rs2351187	0.0129023	0.0022823	1.6e-08	A	G	0.318935
	rs2472297	0.0533453	0.00240098	2.30144e-109	T	C	0.262049
	rs2478875	0.0218943	0.00261129	5.10035e-17	G	A	0.208758
	rs2645929	-0.0149842	0.0027166	3.50002e-08	G	A	0.813066
	rs2783129	-0.0117331	0.00213314	3.79997e-08	G	C	0.484878
	rs34619	0.0117117	0.0021375	4.30002e-08	A	G	0.430905
	rs4410790	0.0405506	0.00219507	3.40017e-76	C	T	0.631224
	rs4808193	0.0151149	0.0022472	1.69981e-11	C	T	0.335324
	rs4817505	0.015068	0.0021746	4.19952e-12	C	T	0.38998
	rs56188862	-0.0157568	0.0021747	4.30031e-13	C	T	0.387454
	rs56348300	0.0158824	0.00273191	6.1e-09	G	C	0.184619
	rs57462170	0.0191505	0.00340563	1.89998e-08	A	G	0.108773
	rs57631352	-0.0131035	0.00232117	1.7e-08	G	A	0.296859
	rs6829	-0.0119163	0.00216546	3.69999e-08	T	C	0.596155
	rs713598	0.0133969	0.00215659	5.19996e-10	G	C	0.402254
	rs72797284	-0.0171147	0.00238353	7.00003e-13	G	A	0.270797
	rs7757102	-0.0118039	0.00213302	3.09999e-08	G	A	0.555426
	rs9302428	0.0122457	0.00220122	2.59998e-08	G	C	0.635799
	rs9624470	0.0252071	0.00215485	1.29987e-31	A	G	0.580054
	rs9648476	0.0125013	0.00218542	1.09999e-08	A	G	0.622954
	rs977474	0.0217813	0.00285559	2.39994e-14	T	C	0.833746
	rs9937354	-0.0140923	0.0021433	4.90004e-11	A	G	0.424074
vegetable intake - AF	SNP	Beta	SE	Pval	EA	OA	EAF
	rs10156602	0.0110063	0.00163687	1.8e-11	G	A	0.361369
	rs10161952	-0.0095798	0.00168589	1.3e-08	C	A	0.31274
	rs11138705	0.0103715	0.00183004	1.4e-08	C	G	0.757204
	rs12550717	0.00918737	0.00161897	1.4e-08	A	G	0.372413
	rs12629972	0.0117995	0.00159079	1.2e-13	C	T	0.588311
	rs1421085	0.0103316	0.00159054	8.3e-11	C	T	0.40346
	rs1816263	0.00958122	0.00174063	3.7e-08	C	T	0.280188
	rs2052063	-0.00945755	0.0015679	1.6e-09	T	C	0.515902
	rs2102738	-0.0121578	0.00208302	5.3e-09	C	A	0.172403
	rs2252508	0.0091021	0.00156216	5.7e-09	G	A	0.480256
	rs2844672	-0.00964215	0.00160923	2.1e-09	A	G	0.624125
	rs28450747	-0.0101604	0.0018547	4.3e-08	A	G	0.23257
	rs28711392	-0.0107461	0.00163223	4.6e-11	C	T	0.367132
	rs34155012	0.0105584	0.00192208	3.9e-08	T	C	0.227386
	rs349062	-0.00890406	0.00159767	2.5e-08	C	G	0.39275
	rs4851029	0.0101744	0.00156423	7.8e-11	G	T	0.526969
	rs838133	0.0116877	0.00161465	4.5e-13	G	A	0.549575
coffee consumption (cups/d) - AF	SNP	Beta	SE	Pval	EA	OA	EAF
	rs11863088	0.2174	0.0329	3.89803e-11	A	G	NA
	rs17685	0.0687	0.0092	8.18002e-14	A	G	NA
	rs2472297	0.146	0.0101	2.31626e-47	T	C	NA
	rs4410790	-0.138	0.0086	6.04685e-58	T	C	NA
	rs7800944	-0.0517	0.009	9.22233e-09	T	C	NA
coffee consumption (cases vs controls) - AF	SNP	Beta	SE	Pval	EA	OA	EAF
	rs17685	0.1095	0.0187	4.75248e-09	A	G	NA
	rs2470893	0.2085	0.0181	1.05419e-30	T	C	NA
	rs6265	-0.1154	0.0211	4.52086e-08	T	C	NA
	rs6968554	-0.2303	0.0178	2.73966e-38	A	G	NA
Dozing - AF	SNP	Beta	SE	Pval	EA	OA	EAF
	rs10942512	0.01594	-0.0779615	1.00357e-06	A	C	NA
	rs112386037	0.02363	0.119559	4.20054e-07	A	G	NA
	rs114399831	0.04951	0.227136	4.48219e-06	G	A	NA
	rs11603202	0.01993	0.0971267	1.09698e-06	G	A	NA
	rs12648029	0.03594	0.168899	2.60852e-06	C	T	NA
	rs12745073	0.01616	-0.0831642	2.65672e-07	G	A	NA
	rs143154797	0.02237	0.109751	9.28754e-07	C	T	NA
	rs144391516	0.07717	-0.356532	3.8358e-06	G	A	NA
	rs17158740	0.02724	0.144966	1.02747e-07	A	G	NA
	rs17432675	0.01563	-0.0749391	1.63026e-06	C	T	NA
	rs1846644	0.01442	0.07139	7.39233e-07	C	T	NA
	rs244034	0.01446	0.0676586	2.88247e-06	G	A	NA
	rs3122163	0.01676	0.079735	1.96048e-06	C	T	NA
	rs34883194	0.05548	0.262364	2.25642e-06	A	C	NA
	rs6053563	0.01668	-0.0775292	3.35114e-06	G	C	NA
	rs61992816	0.04616	-0.218032	2.31947e-06	C	T	NA
	rs6497474	0.03182	0.146694	4.02415e-06	T	C	NA
	rs676565	0.01464	-0.0719257	8.97114e-07	C	G	NA
	rs6923811	0.01546	-0.0774211	5.50454e-07	C	T	NA
	rs75786365	0.0205	-0.0972821	2.08023e-06	G	T	NA
	rs77556150	0.04688	0.215111	4.46328e-06	A	G	NA
	rs77792955	0.05952	0.282167	2.12974e-06	C	T	NA
	rs78784444	0.02693	0.130151	1.34541e-06	A	G	NA
	rs8014451	0.01569	0.0843411	7.63825e-08	G	C	NA
	rs993109	0.01458	0.0667236	4.73089e-06	T	C	NA
getting up - AF	SNP	Beta	SE	Pval	EA	OA	EAF
	rs10175975	0.00226	3.3e-09	TRUE	T	C	NA
	rs113240734	0.002338	2.17e-16	TRUE	A	G	NA
	rs115908908	0.004888	7.72e-15	TRUE	G	A	NA
	rs11642015	0.001751	6.2e-11	TRUE	T	C	NA
	rs11697690	0.001738	2.33e-08	TRUE	C	T	NA
	rs12150229	0.002064	3.52e-09	TRUE	G	A	NA
	rs12736689	0.005067	1.66e-24	TRUE	C	T	NA
	rs12752290	0.001747	1.02e-12	TRUE	C	T	NA
	rs1420607	0.00194	1.57e-11	TRUE	A	G	NA
	rs1606803	0.001898	3.22e-10	TRUE	T	C	NA
	rs16917522	0.002225	1.12e-09	TRUE	C	T	NA
	rs17822102	0.001806	9.4e-10	TRUE	G	A	NA
	rs2037387	0.001752	3.04e-09	TRUE	T	C	NA
	rs2653349	0.0021	8.45e-29	TRUE	A	G	NA
	rs2944822	0.001728	4.43e-09	TRUE	T	C	NA
	rs3935182	0.001755	6.77e-12	TRUE	G	C	NA
	rs406952	0.001775	1.2e-08	TRUE	C	T	NA
	rs4671328	0.001751	1.06e-09	TRUE	T	G	NA
	rs4958316	0.0019	3.69e-15	TRUE	A	C	NA
	rs553108	0.001753	3.12e-08	TRUE	A	G	NA
	rs61773374	0.002169	3.37e-14	TRUE	G	A	NA
	rs6581138	0.002007	2.3e-10	TRUE	A	G	NA
	rs76048411	0.001722	8.53e-10	TRUE	T	C	NA
	rs77556405	0.00227	1.59e-13	TRUE	A	G	NA
	rs77576965	0.001936	1.94e-08	TRUE	T	C	NA
	rs9995419	0.002021	1.5e-08	TRUE	A	G	NA
insomnia - AF	SNP	Beta	SE	Pval	EA	OA	EAF
	rs11693221	0.01265	0.123102	2.21525e-22	T	C	NA
	rs1456193	0.006676	-0.0373904	2.13467e-08	T	C	NA
	rs2431108	0.005411	0.0324672	1.9705e-09	C	T	NA
	rs370771	0.005121	-0.0345914	1.4301e-11	G	T	NA
	rs4073582	0.005319	-0.0311811	4.56735e-09	A	G	NA
	rs4986172	0.005357	0.0372958	3.3532e-12	T	C	NA
	rs6561715	0.005302	0.0372958	2.00284e-12	T	A	NA
	rs6714679	0.005319	-0.0293258	3.51946e-08	C	T	NA
	rs6938026	0.006239	0.0372958	2.26107e-09	G	A	NA
	rs6984111	0.007393	0.0430595	5.73321e-09	C	T	NA
	rs7228159	0.005354	0.0295588	3.37302e-08	A	T	NA
	rs77217059	0.007246	-0.0416557	8.98886e-09	A	G	NA
	rs9576155	0.005384	0.0305292	1.425e-08	A	G	NA
lifetime smoking index - AF	SNP	Beta	SE	Pval	EA	OA	EAF
	rs10052591	0.00839979	0.00140216	2.09059e-09	T	C	NA
	rs10226228	-0.0114099	0.00143702	2.02225e-15	A	G	NA
	rs10282292	0.00896219	0.0014469	5.86327e-10	C	T	NA
	rs1050847	0.00797046	0.00140503	1.40479e-08	C	T	NA
	rs10516044	-0.0137498	0.00217344	2.51134e-10	G	C	NA
	rs10823968	0.00813544	0.00145258	2.13509e-08	A	T	NA
	rs10879871	-0.00957988	0.00145803	5.01711e-11	T	G	NA
	rs10918701	0.00802389	0.00143191	2.09912e-08	G	A	NA
	rs10922907	0.0101748	0.00139495	3.0083e-13	A	T	NA
	rs11166162	0.00842945	0.00147867	1.19318e-08	T	C	NA
	rs11210229	0.011702	0.00142273	1.95138e-16	A	G	NA
	rs112282219	-0.0231662	0.00350418	3.81684e-11	G	A	NA
	rs11255908	-0.0100713	0.00158809	2.27142e-10	T	G	NA
	rs113382419	-0.0282339	0.00221376	2.9683e-37	C	A	NA
	rs11768481	0.00901238	0.00147464	9.86497e-10	C	A	NA
	rs11783093	0.01571	0.00189655	1.19645e-16	C	T	NA
	rs11861214	0.00945079	0.00168455	2.02004e-08	G	T	NA
	rs1193237	-0.00776138	0.00139716	2.77434e-08	G	C	NA
	rs11948770	-0.0102364	0.00164524	4.91396e-10	T	C	NA
	rs1221148	0.00916504	0.00140711	7.34791e-11	C	G	NA
	rs12244388	-0.0132503	0.00146413	1.43037e-19	G	A	NA
	rs1246265	-0.00886526	0.00150907	4.23734e-09	T	C	NA
	rs12481282	-0.00894356	0.00154935	7.81228e-09	G	C	NA
	rs12623702	-0.00977238	0.00142787	7.69977e-12	A	G	NA
	rs12708665	-0.0090871	0.00153886	3.52464e-09	A	G	NA
	rs12831617	-0.00918459	0.00163314	1.86711e-08	C	T	NA
	rs12967855	0.0081887	0.00147934	3.10565e-08	A	G	NA
	rs13009008	0.00863272	0.00147329	4.64306e-09	A	G	NA
	rs13016665	-0.00848745	0.0014118	1.83482e-09	C	A	NA
	rs13296519	-0.00970128	0.00141888	8.07108e-12	G	T	NA
	rs136233	-0.00995614	0.00176918	1.82793e-08	A	G	NA
	rs147412694	-0.0115726	0.00194865	2.87154e-09	G	A	NA
	rs17309874	-0.0112899	0.00158234	9.68298e-13	G	A	NA
	rs17553262	-0.0127323	0.00218148	5.32953e-09	A	C	NA
	rs17576594	0.0109502	0.00155159	1.6964e-12	G	A	NA
	rs1827535	-0.00858802	0.00150607	1.18221e-08	T	G	NA
	rs1922018	0.0100328	0.00143771	2.98731e-12	C	T	NA
	rs1931263	-0.00760874	0.0013858	4.00789e-08	G	T	NA
	rs1933270	0.00921831	0.00143808	1.45376e-10	T	G	NA
	rs202645	-0.0101598	0.00172497	3.86566e-09	A	G	NA
	rs2062882	-0.0081103	0.00141998	1.11946e-08	G	A	NA
	rs2160896	-0.00828765	0.00148883	2.59829e-08	C	T	NA
	rs2254710	0.00899636	0.00163085	3.46088e-08	C	A	NA
	rs2401924	0.0105718	0.00138906	2.72492e-14	G	C	NA
	rs245774	-0.00901601	0.00155972	7.44652e-09	A	G	NA
	rs2675638	0.00849857	0.00140017	1.28173e-09	G	A	NA
	rs2678670	0.00873079	0.00138756	3.1302e-10	A	T	NA
	rs2838834	-0.00936489	0.00151488	6.33205e-10	C	T	NA
	rs28485305	0.00800666	0.00143887	2.62834e-08	C	T	NA
	rs28635466	0.00844234	0.00150481	2.0205e-08	G	A	NA
	rs2867112	0.0147832	0.00188747	4.79088e-15	T	G	NA
	rs2890772	-0.0136979	0.00140672	2.08676e-22	G	T	NA
	rs2894808	-0.0152983	0.0025912	3.54912e-09	T	A	NA
	rs317021	-0.011567	0.00179087	1.05486e-10	T	A	NA
	rs326341	0.00943522	0.00139247	1.23645e-11	G	A	NA
	rs329120	0.00965704	0.00140509	6.29106e-12	C	T	NA
	rs348809	-0.00828381	0.00145602	1.27523e-08	A	G	NA
	rs35169606	0.00877627	0.00144385	1.21402e-09	T	G	NA
	rs35175834	-0.0164032	0.00169847	4.56284e-22	G	A	NA
	rs35343344	0.00918144	0.00159594	8.76744e-09	C	A	NA
	rs359243	-0.00871975	0.00142539	9.50854e-10	T	C	NA
	rs369230	-0.00908882	0.001511	1.79773e-09	G	T	NA
	rs3742365	-0.0107929	0.0014159	2.48534e-14	T	C	NA
	rs3769949	-0.00825646	0.00138563	2.54357e-09	T	A	NA
	rs3811038	-0.00954466	0.00155745	8.87731e-10	T	C	NA
	rs3896224	0.00962696	0.00141792	1.12527e-11	A	G	NA
	rs421983	0.00870743	0.00138561	3.29577e-10	T	C	NA
	rs4391802	0.0103191	0.00152789	1.43999e-11	A	G	NA
	rs4473348	-0.0104317	0.00159675	6.44295e-11	A	T	NA
	rs4543592	-0.00866243	0.0013891	4.48896e-10	T	C	NA
	rs4568549	-0.00762068	0.00138689	3.91159e-08	C	A	NA
	rs4571506	0.00787701	0.00139172	1.51452e-08	C	T	NA
	rs4671357	-0.00944175	0.00138991	1.09775e-11	T	C	NA
	rs4814873	0.00971214	0.00163637	2.93535e-09	C	T	NA
	rs4949465	-0.0116055	0.00205788	1.70503e-08	T	C	NA
	rs4957528	-0.0101225	0.00172212	4.1543e-09	A	C	NA
	rs530916	-0.00782281	0.00139461	2.03126e-08	A	G	NA
	rs549845	0.0112613	0.00150857	8.33731e-14	G	A	NA
	rs57611503	0.00774344	0.00141026	4.00142e-08	G	A	NA
	rs6011779	0.0191152	0.00176364	2.26166e-27	C	T	NA
	rs60952428	0.0134109	0.00241933	2.96944e-08	T	C	NA
	rs6119897	-0.0128038	0.00162704	3.56396e-15	G	A	NA
	rs61796681	-0.0134163	0.00244752	4.21521e-08	A	T	NA
	rs62098013	-0.00856663	0.00145676	4.0877e-09	G	A	NA
	rs62135536	0.0243444	0.00396165	7.99558e-10	C	T	NA
	rs62155874	-0.0169073	0.00208546	5.17876e-16	A	G	NA
	rs62175972	0.0217461	0.00385678	1.71629e-08	T	C	NA
	rs624833	0.00928567	0.00150361	6.59193e-10	T	G	NA
	rs6562474	0.00836914	0.0014611	1.01638e-08	C	G	NA
	rs6598539	-0.00815056	0.00138941	4.4589e-09	T	C	NA
	rs6741228	0.00793282	0.00140363	1.58919e-08	T	C	NA
	rs67596067	-0.00887666	0.00145843	1.15442e-09	G	A	NA
	rs6778080	0.0111141	0.00156621	1.28257e-12	T	C	NA
	rs6779302	-0.00875253	0.0014392	1.19045e-09	G	T	NA
	rs6935954	0.0095817	0.00140192	8.21779e-12	A	G	NA
	rs6962772	0.011064	0.00191645	7.77919e-09	A	G	NA
	rs7039819	0.00873433	0.00140501	5.0817e-10	G	A	NA
	rs7077678	0.00855025	0.00143575	2.59675e-09	C	T	NA
	rs71367545	-0.0103197	0.0017038	1.38793e-09	G	A	NA
	rs7155595	-0.00885162	0.00148508	2.51674e-09	A	C	NA
	rs71627581	0.0132566	0.00219871	1.64709e-09	G	A	NA
	rs72674867	0.00898766	0.00163396	3.78633e-08	A	T	NA
	rs72678864	0.0123829	0.0018387	1.64387e-11	G	A	NA
	rs7297175	-0.00811649	0.0013992	6.59963e-09	T	C	NA
	rs732083	0.00834823	0.00147311	1.45253e-08	G	A	NA
	rs73220544	-0.0108189	0.0019126	1.5436e-08	A	C	NA
	rs7333559	0.01074	0.00170716	3.15122e-10	G	A	NA
	rs74086911	0.0148021	0.00264197	2.11068e-08	G	A	NA
	rs7528604	0.00965269	0.00140141	5.66453e-12	G	A	NA
	rs7553348	0.00963399	0.00139643	5.23647e-12	G	A	NA
	rs7569203	-0.0107595	0.0015002	7.38863e-13	A	C	NA
	rs75742406	0.00961948	0.00158486	1.28222e-09	G	A	NA
	rs76608582	0.0216317	0.00344003	3.21106e-10	C	A	NA
	rs7766610	0.0125839	0.00179283	2.23438e-12	C	A	NA
	rs7775552	-0.00823765	0.00138603	2.79269e-09	A	G	NA
	rs7807019	-0.0104211	0.00139062	6.68813e-14	A	G	NA
	rs8042134	-0.00994136	0.0014011	1.28981e-12	T	G	NA
	rs8042849	0.0192164	0.00146183	1.80749e-39	C	T	NA
	rs812887	0.00824801	0.00141024	4.95558e-09	A	G	NA
	rs860326	0.00833808	0.0014023	2.74769e-09	C	T	NA
	rs8614	-0.0114612	0.00179679	1.78587e-10	C	A	NA
	rs889398	0.0092407	0.00141367	6.29019e-11	C	T	NA
	rs9435340	0.00834773	0.00146424	1.1906e-08	T	A	NA
	rs9842947	-0.00877189	0.00148073	3.14145e-09	C	T	NA
	rs986391	0.0111388	0.0014379	9.44044e-15	G	A	NA
	rs9919670	-0.0152438	0.00142114	7.64706e-27	G	A	NA
morningness - AF	SNP	Beta	SE	Pval	EA	OA	EAF
	rs10402849	0.01524	0.002795	4.96403e-08	T	C	NA
	rs10495976	0.01557	0.002322	2.00819e-11	T	A	NA
	rs10518440	0.03102	0.003042	2.0399e-24	G	A	NA
	rs10737452	0.01588	0.00231	6.22256e-12	C	T	NA
	rs11004141	-0.01838	0.003213	1.06205e-08	T	C	NA
	rs11032362	0.02754	0.003882	1.30025e-12	A	G	NA
	rs1109088	-0.01288	0.002297	2.05491e-08	G	A	NA
	rs11174780	-0.02038	0.00342	2.53686e-09	A	G	NA
	rs112439757	-0.02186	0.002916	6.55091e-14	T	C	NA
	rs114870822	0.05923	0.009912	2.29266e-09	A	G	NA
	rs11900963	-0.04038	0.00399	4.49034e-24	T	A	NA
	rs11900963	-0.04038	0.00399	4.49034e-24	T	A	NA
	rs12054920	-0.01556	0.002242	3.91457e-12	T	C	NA
	rs12140153	-0.02743	0.004033	1.03616e-11	T	G	NA
	rs12206116	0.01258	0.002299	4.45125e-08	A	G	NA
	rs12431576	-0.01479	0.002404	7.63931e-10	C	T	NA
	rs12927162	-0.02337	0.002503	9.92935e-21	G	A	NA
	rs12956276	0.01316	0.002322	1.44872e-08	A	G	NA
	rs13011556	0.01663	0.002635	2.76888e-10	G	C	NA
	rs13081924	-0.01897	0.003387	2.13332e-08	T	C	NA
	rs13167796	-0.0147	0.002604	1.65026e-08	A	G	NA
	rs1323591	-0.01426	0.002364	1.61794e-09	T	C	NA
	rs13306728	-0.02604	0.004215	6.49451e-10	G	A	NA
	rs138371731	0.02309	0.004148	2.5985e-08	T	C	NA
	rs138964083	0.02795	0.004775	4.81615e-09	T	C	NA
	rs139911	0.01825	0.002274	1.01109e-15	C	T	NA
	rs1421085	0.02151	0.002281	4.09798e-21	C	T	NA
	rs146632761	-0.05498	0.008042	8.10903e-12	T	C	NA
	rs16873715	0.01429	0.00261	4.37275e-08	T	A	NA
	rs17448682	0.01598	0.002654	1.73235e-09	T	C	NA
	rs17697212	-0.01618	0.002824	1.0075e-08	C	T	NA
	rs202157	0.01926	0.002456	4.43357e-15	C	T	NA
	rs2232839	-0.02106	0.002794	4.78771e-14	T	C	NA
	rs2291589	-0.01652	0.002308	8.20345e-13	G	T	NA
	rs2592199	-0.02053	0.002666	1.35349e-14	G	C	NA
	rs2653349	0.02946	0.002734	4.49722e-27	A	G	NA
	rs2701524	-0.01259	0.002299	4.34326e-08	C	T	NA
	rs2712056	0.01619	0.002882	1.93598e-08	T	C	NA
	rs2794682	0.017	0.002282	9.36197e-14	T	C	NA
	rs28458909	-0.02806	0.003411	1.93042e-16	T	C	NA
	rs28634184	-0.01421	0.002587	3.95501e-08	T	C	NA
	rs2881955	0.01443	0.002506	8.50255e-09	T	C	NA
	rs2916142	0.01349	0.002299	4.41699e-09	T	C	NA
	rs2971970	0.0168	0.002716	6.18796e-10	T	G	NA
	rs3100052	0.01258	0.002296	4.27509e-08	A	G	NA
	rs3130277	0.01512	0.002648	1.12996e-08	C	G	NA
	rs3130277	0.01512	0.002648	1.12996e-08	C	G	NA
	rs34239319	0.02259	0.003694	9.63621e-10	T	G	NA
	rs34571177	-0.01737	0.002919	2.6705e-09	G	T	NA
	rs34578339	0.01706	0.003083	3.13776e-08	T	A	NA
	rs35101255	-0.02446	0.00414	3.4584e-09	G	A	NA
	rs35376824	-0.01609	0.002642	1.12852e-09	G	A	NA
	rs35935113	-0.01243	0.002256	3.5934e-08	C	T	NA
	rs36117029	0.01294	0.002352	3.76145e-08	G	A	NA
	rs3798519	0.01664	0.002915	1.1404e-08	C	A	NA
	rs3808477	0.01738	0.002495	3.26237e-12	T	C	NA
	rs4239386	-0.01521	0.002378	1.59363e-10	A	T	NA
	rs4241964	0.01603	0.002263	1.40541e-12	G	T	NA
	rs4245555	0.01733	0.002309	6.12349e-14	C	T	NA
	rs4549082	0.017	0.002244	3.57038e-14	C	T	NA
	rs4550384	-0.01458	0.002615	2.46783e-08	G	T	NA
	rs4588790	-0.01297	0.002306	1.86091e-08	T	C	NA
	rs4622900	-0.0125	0.002256	3.01127e-08	C	T	NA
	rs4784655	-0.0169	0.002405	2.10981e-12	C	G	NA
	rs4792268	0.02893	0.004101	1.73376e-12	G	A	NA
	rs4899502	0.01356	0.002411	1.86346e-08	G	A	NA
	rs4936289	0.01308	0.002302	1.33116e-08	G	A	NA
	rs509476	0.08429	0.006558	8.27339e-38	T	C	NA
	rs55910701	-0.01792	0.002635	1.04069e-11	T	C	NA
	rs56049037	-0.01591	0.002489	1.63596e-10	A	G	NA
	rs56076457	-0.01266	0.002241	1.61136e-08	C	T	NA
	rs57453263	-0.01366	0.002408	1.40517e-08	T	A	NA
	rs6131942	-0.01363	0.002281	2.29457e-09	A	G	NA
	rs61773390	0.02584	0.002822	5.3545e-20	T	G	NA
	rs62172117	-0.01591	0.002341	1.07384e-11	A	G	NA
	rs62182115	-0.01351	0.00236	1.03692e-08	T	C	NA
	rs6441371	0.014	0.002257	5.54235e-10	A	C	NA
	rs6778003	0.01523	0.002461	6.07235e-10	T	G	NA
	rs67988891	0.01908	0.002409	2.3694e-15	G	C	NA
	rs6990077	-0.01853	0.002709	7.91034e-12	T	C	NA
	rs7196720	0.01254	0.002241	2.19713e-08	T	C	NA
	rs72693015	0.01522	0.00275	3.12037e-08	C	G	NA
	rs72720396	0.02232	0.002656	4.32942e-17	G	A	NA
	rs7304278	-0.0149	0.002524	3.56241e-09	A	G	NA
	rs73095857	0.01337	0.002264	3.51628e-09	T	G	NA
	rs7313852	-0.02256	0.002267	2.48466e-23	A	G	NA
	rs7332608	-0.05838	0.006197	4.48144e-21	G	A	NA
	rs735459	0.01552	0.002364	5.19827e-11	C	T	NA
	rs7387133	0.01586	0.00226	2.25552e-12	C	G	NA
	rs74357745	-0.02126	0.003444	6.69831e-10	G	A	NA
	rs75729494	0.02475	0.004014	7.00748e-10	A	T	NA
	rs7586062	-0.02028	0.00227	4.11172e-19	C	G	NA
	rs75863239	0.02161	0.003908	3.20811e-08	C	T	NA
	rs7598252	-0.01277	0.002276	2.01486e-08	G	A	NA
	rs7701529	-0.01544	0.00266	6.4554e-09	A	T	NA
	rs7783012	-0.01397	0.002292	1.0936e-09	G	A	NA
	rs77960	0.01362	0.002391	1.22391e-08	A	G	NA
	rs7925560	-0.01733	0.002654	6.58724e-11	A	G	NA
	rs7959983	0.01511	0.002275	3.09963e-11	C	T	NA
	rs80097534	-0.02221	0.003837	7.107e-09	T	G	NA
	rs8072507	0.01502	0.002479	1.3706e-09	C	T	NA
	rs812925	0.01511	0.00234	1.06612e-10	G	C	NA
	rs9348050	0.01327	0.002245	3.40216e-09	T	C	NA
	rs9395520	0.01797	0.002435	1.58436e-13	T	C	NA
	rs9479402	0.07878	0.01083	3.48381e-13	C	T	NA
	rs9597250	-0.01778	0.002874	6.15148e-10	A	C	NA
	rs974552	0.01919	0.002843	1.47935e-11	G	A	NA
	rs9795439	0.01633	0.002817	6.7533e-09	A	G	NA
	rs9898091	-0.03242	0.005741	1.63177e-08	C	T	NA
	rs9964420	-0.02015	0.002458	2.44986e-16	A	C	NA
napping - AF	SNP	Beta	SE	Pval	EA	OA	EAF
	rs117124984	0.01301	-0.0949702	2.88222e-13	G	C	NA
	rs2048524	0.01054	-0.0644319	9.77265e-10	A	G	NA
	rs2367277	0.01035	0.0601539	6.17407e-09	A	G	NA
	rs2653344	0.01243	0.07139	9.28147e-09	T	C	NA
	rs2763895	0.01065	0.0582689	4.4685e-08	G	A	NA
	rs2820313	0.0108	0.064851	1.91663e-09	G	A	NA
	rs34799682	0.01265	0.0704585	2.54975e-08	G	A	NA
SESA - AF	SNP	Beta	SE	Pval	EA	OA	EAF
	rs10119773	-0.01576	0.002387	4.04473e-11	A	G	NA
	rs10476484	0.01476	0.00263	1.99808e-08	G	A	NA
	rs10765820	0.01406	0.002335	1.72901e-09	A	G	NA
	rs11022762	0.01662	0.002394	3.85614e-12	T	C	NA
	rs11090045	0.01507	0.002585	5.54981e-09	A	G	NA
	rs11115117	0.01946	0.003474	2.12368e-08	C	T	NA
	rs11167957	-0.01324	0.002414	4.14236e-08	C	T	NA
	rs11263943	0.01615	0.002363	8.2273e-12	A	G	NA
	rs11613183	0.02542	0.004531	2.02046e-08	C	T	NA
	rs11627348	0.01887	0.003297	1.04422e-08	A	C	NA
	rs11665070	0.02149	0.00248	4.50236e-18	G	A	NA
	rs1282545	0.0139	0.002391	6.1192e-09	C	T	NA
	rs13070517	-0.01362	0.002417	1.74972e-08	T	G	NA
	rs13284170	0.01649	0.0026	2.26349e-10	A	T	NA
	rs17049509	-0.01456	0.002564	1.3578e-08	T	C	NA
	rs1978573	-0.01454	0.002558	1.31482e-08	T	C	NA
	rs2282040	0.02858	0.003988	7.69397e-13	G	A	NA
	rs2305411	-0.01549	0.002634	4.08314e-09	C	T	NA
	rs2407746	0.016	0.002549	3.45232e-10	G	C	NA
	rs2627019	0.01292	0.002355	4.10673e-08	T	C	NA
	rs3124426	0.01577	0.002809	1.97591e-08	C	T	NA
	rs314289	-0.01296	0.002352	3.58418e-08	C	T	NA
	rs34351088	0.01946	0.002328	6.3195e-17	C	T	NA
	rs34657012	0.01532	0.002589	3.27185e-09	A	C	NA
	rs35393419	0.01882	0.002686	2.44002e-12	T	C	NA
	rs35738585	-0.01911	0.002356	5.012e-16	G	T	NA
	rs3772882	-0.01465	0.002408	1.17303e-09	A	C	NA
	rs3785237	-0.01594	0.002345	1.06493e-11	G	C	NA
	rs391957	-0.01506	0.002379	2.44541e-10	T	C	NA
	rs4791331	-0.0139	0.00235	3.3209e-09	T	C	NA
	rs527528	0.01856	0.002475	6.43115e-14	T	C	NA
	rs56084168	-0.01968	0.003283	2.04091e-09	T	C	NA
	rs62442206	-0.02117	0.003454	8.83633e-10	C	A	NA
	rs6439649	-0.01432	0.002375	1.64494e-09	G	T	NA
	rs6941112	0.01765	0.002566	6.05243e-12	A	G	NA
	rs7294498	0.01918	0.003177	1.56868e-09	A	C	NA
	rs7567451	-0.0144	0.002632	4.47189e-08	G	T	NA
	rs761898	-0.01362	0.002443	2.4737e-08	A	G	NA
	rs80143279	0.02682	0.002794	8.06134e-22	C	T	NA
	rs8045843	0.01609	0.002801	9.226e-09	C	G	NA
	rs9366697	-0.01363	0.002432	2.08928e-08	C	T	NA
	rs9462364	-0.01348	0.002342	8.62507e-09	A	G	NA
	rs9811585	0.01418	0.002404	3.66815e-09	G	T	NA
sleep duration - AF	SNP	Beta	SE	Pval	EA	OA	EAF
	rs10973207	0.003391	0.02033	2.03133e-09	T	G	NA
	rs11076146	0.002461	0.0146	2.9827e-09	G	T	NA
	rs112230981	0.005698	-0.03115	4.58154e-08	G	A	NA
	rs113322698	0.002574	0.01446	1.93499e-08	A	G	NA
	rs11621908	0.004548	-0.0266	4.95356e-09	T	C	NA
	rs116219610	0.00311	0.02345	4.69277e-14	T	C	NA
	rs11650677	0.00258	0.01484	8.82262e-09	A	G	NA
	rs11654671	0.002928	0.01611	3.75402e-08	T	A	NA
	rs12336359	0.002523	0.01448	9.51252e-09	C	G	NA
	rs12463754	0.002771	0.01734	3.90775e-10	G	C	NA
	rs12607679	0.002821	-0.01825	9.84338e-11	C	T	NA
	rs1263056	0.002471	-0.01355	4.16733e-08	G	A	NA
	rs12791153	0.004614	0.0256	2.88409e-08	T	A	NA
	rs13109404	0.004795	-0.03256	1.11818e-11	G	T	NA
	rs13329140	0.002888	-0.0188	7.53034e-11	A	G	NA
	rs144625846	0.003575	-0.02046	1.04612e-08	G	A	NA
	rs1553132	0.002788	0.01617	6.63717e-09	G	A	NA
	rs1668331	0.00254	-0.01578	5.21155e-10	T	G	NA
	rs16834426	0.002763	0.01557	1.74876e-08	A	G	NA
	rs17285646	0.002452	0.01379	1.86607e-08	A	T	NA
	rs2192528	0.002452	0.01516	6.30112e-10	A	G	NA
	rs2683634	0.002494	-0.01794	6.32605e-13	T	C	NA
	rs28651105	0.002969	0.01621	4.76803e-08	G	A	NA
	rs34388845	0.002983	-0.01851	5.46404e-10	G	A	NA
	rs35662245	0.002582	0.015	6.26784e-09	A	T	NA
	rs365663	0.002462	-0.01672	1.11184e-11	G	A	NA
	rs3823624	0.003188	0.01934	1.30728e-09	C	T	NA
	rs41501452	0.002633	-0.01549	4.0284e-09	G	A	NA
	rs4642942	0.002492	0.0138	3.06433e-08	C	G	NA
	rs4688116	0.002508	-0.01375	4.19461e-08	G	T	NA
	rs4767550	0.002507	0.01492	2.65962e-09	G	A	NA
	rs540431	0.002465	-0.01442	4.91873e-09	G	A	NA
	rs62158206	0.002968	0.04093	2.91015e-43	C	T	NA
	rs6889592	0.002596	0.01754	1.41318e-11	A	G	NA
	rs6979198	0.003	0.01716	1.06524e-08	G	T	NA
	rs7115856	0.002452	0.01489	1.25861e-09	C	A	NA
	rs7210219	0.003012	-0.01754	5.76716e-09	C	T	NA
	rs7686205	0.002519	0.0143	1.37193e-08	G	A	NA
	rs77684884	0.003197	0.0198	5.89151e-10	G	A	NA
	rs7915425	0.003221	0.02028	3.05068e-10	T	C	NA
	rs79512144	0.004972	-0.02738	3.65336e-08	A	G	NA
	rs8047587	0.002468	-0.01757	1.08615e-12	T	G	NA
	rs884712	0.002498	0.0138	3.30577e-08	G	T	NA
	rs915416	0.002694	0.01842	8.06341e-12	C	G	NA
	rs9362971	0.002567	-0.01456	1.41148e-08	C	T	NA
	rs9451146	0.002915	-0.01678	8.59102e-09	T	C	NA
	rs9843801	0.002584	0.01601	5.79822e-10	C	T	NA
snoring - AF	SNP	Beta	SE	Pval	EA	OA	EAF
	rs10062026	0.005204	-0.0291199	2.19764e-08	A	G	NA
	rs1016013	0.005145	-0.0316971	7.23987e-10	A	G	NA
	rs10415992	0.008565	-0.0494004	8.03607e-09	G	C	NA
	rs11256034	0.005772	0.0382587	3.39509e-11	T	C	NA
	rs12368809	0.005175	0.0372958	5.72337e-13	T	C	NA
	rs12427782	0.005055	-0.0294288	5.8244e-09	T	G	NA
	rs12449843	0.005151	-0.0321101	4.55395e-10	A	G	NA
	rs13258368	0.005022	0.0372958	1.11525e-13	A	G	NA
	rs1641512	0.005945	0.0334348	1.86568e-08	G	A	NA
	rs180110	0.00507	-0.0298408	3.96211e-09	G	A	NA
	rs2049045	0.006417	-0.0416557	8.50106e-11	C	G	NA
	rs2307111	0.005108	-0.0345914	1.27002e-11	C	T	NA
	rs2664299	0.005067	-0.03335	4.64787e-11	C	T	NA
	rs28710979	0.009441	0.0544882	7.85959e-09	T	C	NA
	rs2981329	0.00579	0.0334348	7.71486e-09	C	T	NA
	rs34107769	0.005485	-0.0314907	9.39892e-09	C	T	NA
	rs34811474	0.005929	-0.0391567	3.99482e-11	A	G	NA
	rs35562935	0.009454	0.0535408	1.48496e-08	A	G	NA
	rs4493577	0.005822	0.0324672	2.45211e-08	A	G	NA
	rs4976269	0.005343	-0.0334534	3.82125e-10	A	G	NA
	rs4987719	0.01368	0.0751075	4.01224e-08	T	C	NA
	rs57222984	0.005824	0.0382587	5.06043e-11	G	A	NA
	rs592333	0.005012	0.0411419	2.23619e-16	G	A	NA
	rs61553459	0.005543	0.0314987	1.3266e-08	C	T	NA
	rs7005777	0.005572	-0.0335568	1.71855e-09	G	T	NA
	rs72906130	0.007283	0.0554347	2.70889e-14	G	C	NA
	rs775746	0.005015	0.0295588	3.76779e-09	T	A	NA
	rs79275904	0.008855	-0.0516091	5.60124e-09	T	C	NA
	rs8047587	0.005036	0.0305292	1.34278e-09	T	G	NA
	rs9376959	0.007075	0.0401818	1.35164e-08	T	C	NA
	rs9389081	0.00946	-0.0518197	4.30708e-08	A	T	NA
	rs947612	0.005761	0.0334348	6.48901e-09	G	A	NA
alcohol abuse - AF	SNP	Beta	SE	Pval	EA	OA	EAF
	rs11940694	0.00649038	0.0390572	1.76899e-09	G	A	NA
	rs1229984	0.0183783	0.240473	4.03327e-39	C	T	NA
Educational attainment (college completion)- AF	SNP	Beta	SE	Pval	EA	OA	EAF
	rs10045552	0.00542852	0.000974206	4.09996e-08	T	C	0.341779
	rs1013014	0.00525749	0.00094881	2.59998e-08	T	G	0.381889
	rs10189857	-0.00686432	0.000929889	1.10002e-13	G	A	0.432123
	rs10200608	0.00563142	0.00102335	3.79997e-08	A	G	0.281178
	rs10239094	-0.00542861	0.000928413	3.40001e-09	T	G	0.549305
	rs10431632	0.00559866	0.0009482	1.09999e-08	A	G	0.548698
	rs10484022	0.00507562	0.000925677	5.60003e-09	A	G	0.487215
	rs1050847	0.00610608	0.000938276	1.09999e-08	T	C	0.575146
	rs10518019	0.00673232	0.000922068	4.20001e-08	G	A	0.477094
	rs10931821	0.00721451	0.000924646	1.2e-10	T	A	0.524138
	rs10934957	0.00518089	0.000929348	2.90001e-13	C	G	0.524582
	rs10940919	-0.00575479	0.000938383	5.30005e-10	A	G	0.588162
	rs11011942	0.00654813	0.00110852	2.1e-10	T	C	0.225457
	rs11097376	-0.00556586	0.000933984	6.20012e-15	A	G	0.549791
	rs11155821	0.0067183	0.000959874	1.7e-08	C	T	0.634706
	rs11158800	-0.0062643	0.000926298	1.2e-09	A	G	0.50128
	rs112139144	-0.00658962	0.00113604	4e-09	A	G	0.209113
	rs11245344	-0.00552667	0.000934185	2.80001e-09	T	C	0.571029
	rs11249939	0.00703837	0.00127412	1.29987e-12	A	G	0.614219
	rs114468556	0.0124035	0.00222057	1.10002e-11	A	T	0.046521
	rs11532322	-0.00833233	0.00107177	6.19998e-09	G	A	0.75272
	rs11540358	0.00724489	0.00100058	2.69998e-09	G	C	0.306431
	rs11572842	0.00643487	0.000984729	4.20001e-08	C	T	0.338719
	rs11635966	-0.00578735	0.000967798	2.5e-08	T	C	0.360919
	rs11663602	-0.00596254	0.00103621	9.20026e-15	A	C	0.276637
	rs11669334	0.00764407	0.00121672	3.10027e-13	T	G	0.180257
	rs11678980	-0.00910289	0.000954387	1.09999e-10	A	G	0.461685
	rs11690224	0.00708415	0.00116252	2.69998e-09	T	C	0.195565
	rs11703948	0.0115348	0.00153107	8.40001e-09	G	A	0.101521
	rs11732657	-0.00650316	0.00105706	2.59998e-10	A	G	0.740714
	rs11764590	0.00788213	0.00118625	1.80011e-21	T	C	0.185892
	rs11775333	-0.00801175	0.000950302	8.70001e-10	C	T	0.385969
	rs117799466	0.00769191	0.00101274	3.80014e-14	C	G	0.337335
	rs11780699	-0.00601115	0.00101108	5.1e-10	C	T	0.296765
	rs118083122	0.0241023	0.0037648	2.49977e-11	C	G	0.017269
	rs11871429	-0.00604194	0.00110421	4.40048e-17	G	A	0.226378
	rs11885093	0.00550971	0.000928006	3.50026e-14	T	C	0.433314
	rs12079656	-0.00795391	0.000984354	1.29999e-09	T	G	0.322588
	rs12218315	-0.00797506	0.00129499	1.6e-10	A	G	0.151016
	rs12322997	0.00578565	0.000979152	8.9e-09	T	C	0.377595
	rs12448821	-0.00660211	0.0010753	2.30001e-08	G	A	0.754385
	rs12468040	-0.00696772	0.0009471	3.79997e-09	G	T	0.620055
	rs12526814	0.00566346	0.000958279	7.19946e-16	C	T	0.570298
	rs12534506	0.00564369	0.000941969	7.10003e-10	T	A	0.491865
	rs1254989	0.00689442	0.000925562	3.2e-09	G	A	0.464692
	rs12554151	-0.00787354	0.00124144	5.1e-10	G	A	0.167433
	rs12681504	0.00568618	0.00101612	7.50067e-14	A	G	0.290577
	rs12705284	-0.00598757	0.00093809	5.1e-09	T	C	0.58797
	rs12735232	0.00809702	0.00126354	1.89998e-09	C	T	0.157511
	rs1277060	-0.00609406	0.00106922	1.29987e-13	C	T	0.254506
	rs12991254	0.00990002	0.0009407	3.59998e-10	C	T	0.399557
	rs13018621	-0.0152868	0.00262939	2.1e-08	T	A	0.03343
	rs13090388	0.0138194	0.00100021	1.5e-10	T	C	0.306266
	rs1334297	0.00994863	0.00104891	1.79999e-10	A	G	0.735404
	rs13409451	0.00682094	0.000944596	1.2e-08	G	A	0.39083
	rs1363862	-0.00580691	0.00103498	3.19963e-26	A	G	0.277297
	rs1391438	-0.0077406	0.000994885	1.40001e-08	C	T	0.687774
	rs1407495	0.00728521	0.0011774	9.30037e-44	A	G	0.194483
	rs1423920	0.00607007	0.000959668	4.10015e-21	G	A	0.631024
	rs1441098	0.00534366	0.000926277	5.30029e-13	T	A	0.544042
	rs1469921	0.00707676	0.000948267	1.40001e-08	C	T	0.382671
	rs149406097	-0.0135241	0.00243154	5.00035e-15	A	G	0.03721
	rs1620977	-0.00965934	0.00103861	8.79995e-10	G	A	0.730839
	rs1698135	0.00629631	0.00111936	1.7e-10	G	T	0.221322
	rs17425572	-0.00583626	0.000926395	6.90001e-09	G	A	0.527372
	rs17504871	-0.00632379	0.000932215	7.19946e-14	A	G	0.553946
	rs175325	-0.00528533	0.000947381	2.39999e-08	A	T	0.602595
	rs17669337	-0.00559321	0.000934273	1.09999e-08	T	C	0.413209
	rs1812587	-0.00623281	0.000928033	1.59993e-20	T	G	0.456757
	rs1861047	0.00595686	0.000973654	2.39999e-08	A	G	0.344794
	rs1865407	0.0082744	0.00135882	5.19996e-10	G	A	0.865707
	rs1888187	-0.00589402	0.000980426	1.10002e-11	T	C	0.337557
	rs1913145	-0.00600987	0.000929697	1.6e-08	C	G	0.538173
	rs1914391	-0.00702847	0.000930145	2.59998e-09	T	C	0.4417
	rs1940711	-0.0063136	0.00106269	1.59993e-11	C	A	0.252528
	rs1961268	0.00514126	0.000940834	1e-09	C	G	0.401635
	rs214626	0.00659653	0.00119485	1.40001e-09	A	G	0.182295
	rs215614	0.00671771	0.000955198	1.09999e-09	A	G	0.627951
	rs2189659	0.00608616	0.000931784	1.2e-10	T	C	0.544626
	rs2189659	0.00608616	0.000931784	4.19952e-14	A	C	0.544626
	rs2201718	0.0064791	0.000924702	5.60003e-09	C	T	0.462923
	rs2242523	0.00566004	0.000932666	2.99999e-08	T	C	0.457013
	rs2252383	-0.00570441	0.000965246	1.09999e-08	G	A	0.654733
	rs2299098	0.00729191	0.00116668	3.69999e-08	C	G	0.195952
	rs2341336	-0.00768894	0.00126857	6.20012e-13	T	C	0.838283
	rs2388334	0.0130531	0.000925471	2.49977e-11	G	A	0.482776
	rs2455775	-0.00791016	0.00138201	2.49977e-11	C	T	0.12888
	rs2478208	-0.00630964	0.000926231	2.90001e-12	C	G	0.515741
	rs2717609	0.00513089	0.000933656	1.5e-09	T	A	0.465928
	rs2718794	0.00771183	0.00140192	1.89998e-09	C	T	0.877313
	rs2727565	-0.00644295	0.00105569	4.30002e-10	A	C	0.257824
	rs2765042	-0.00612172	0.00096191	7.39997e-10	A	G	0.366543
	rs2786847	-0.00838706	0.000938254	2.19989e-45	G	A	0.579594
	rs28591249	-0.00700923	0.0009195	8.99995e-09	G	A	0.482114
	rs2860049	-0.00619336	0.000951117	7.59976e-12	T	G	0.390461
	rs2885198	-0.00621827	0.000930903	3.69999e-08	G	A	0.466427
	rs2974337	0.00541215	0.000922586	2.90001e-08	T	C	0.500248
	rs3021146	0.00782256	0.000983132	8.50002e-10	G	A	0.32623
	rs303752	-0.00678699	0.000953091	1.7e-10	A	G	0.408603
	rs335466	-0.00590592	0.000928835	3.50026e-19	A	C	0.561827
	rs34190234	0.0050996	0.00094839	2.09991e-14	C	A	0.416658
	rs34224566	-0.00674602	0.00104481	1.09999e-10	T	C	0.266152
	rs34281671	-0.00581592	0.000962078	1.99986e-11	G	A	0.355789
	rs34373811	0.00877251	0.00108443	3.89996e-09	G	T	0.23854
	rs34811474	0.00686648	0.00109337	1.10002e-15	A	G	0.231243
	rs350201	-0.00611385	0.00101355	1.50003e-12	G	A	0.297693
	rs35623690	0.00952363	0.000964498	2.1e-10	C	G	0.352935
	rs35626515	-0.00728934	0.000941348	4.60002e-08	A	C	0.405785
	rs35649565	0.00655761	0.00107535	7.50067e-11	A	G	0.244891
	rs35811586	0.0135786	0.00199561	1.29999e-09	T	C	0.056228
	rs360947	0.00525114	0.000933407	6.20012e-16	A	G	0.56214
	rs36572	-0.0055477	0.000928773	4.39997e-10	C	T	0.540689
	rs367117	0.00539304	0.000925366	1.09999e-09	G	T	0.467528
	rs3747631	0.0098962	0.00113034	2.70023e-23	C	G	0.209229
	rs3800925	-0.00888658	0.00110534	1.59993e-14	C	T	0.225094
	rs3812257	0.00577657	0.000936195	8.70001e-10	G	A	0.419177
	rs3908618	0.00615232	0.00111374	5.00035e-12	T	C	0.776427
	rs4246167	0.00559757	0.000977816	2.1e-08	T	C	0.662515
	rs4337674	-0.00667814	0.0011475	3.2e-09	A	G	0.204663
	rs4339163	0.00641293	0.000921335	3.29997e-09	C	T	0.521222
	rs4353993	-0.00748033	0.00137292	2.99985e-18	C	T	0.130636
	rs4387263	-0.00615234	0.00108139	9.60064e-16	C	T	0.239421
	rs4491284	-0.00565226	0.00103141	8e-10	A	G	0.281161
	rs4531435	0.00529341	0.000926121	1.79999e-08	G	A	0.537394
	rs455868	-0.00728324	0.00115269	1.2e-08	A	G	0.800028
	rs4567409	-0.00556616	0.000923256	7.00003e-09	G	A	0.49794
	rs4700393	0.0093731	0.000923479	3.10027e-12	G	A	0.519074
	rs4705755	0.00534988	0.000923	4.20001e-08	A	T	0.506225
	rs4731366	-0.00637835	0.00105317	1.40001e-08	T	C	0.740643
	rs4757957	0.00555367	0.000991782	3.40001e-08	C	G	0.680127
	rs4760188	0.00557456	0.00101122	8.99995e-09	C	T	0.703928
	rs4808762	-0.00632618	0.00101776	2.30001e-10	C	T	0.290869
	rs4887925	0.00526414	0.000942111	1.7e-09	C	G	0.412806
	rs4930351	0.00635567	0.000941317	5.40008e-24	G	A	0.498815
	rs4972400	0.00612395	0.000966356	6.49995e-09	A	G	0.344886
	rs4981625	-0.0069037	0.00103918	1.6e-09	A	G	0.728312
	rs521671	-0.0164272	0.00301449	1.89998e-08	C	T	0.024363
	rs533371	0.00589251	0.000920174	3.79997e-08	G	A	0.488043
	rs549845	0.00882349	0.00100349	2.30001e-10	A	G	0.699305
	rs56099375	0.00605364	0.00108163	2.19999e-08	T	C	0.241979
	rs56370807	0.00616191	0.00109496	1.59993e-11	A	G	0.232691
	rs567203	0.00683679	0.00100391	2.59998e-10	C	T	0.678559
	rs57352738	-0.0089921	0.00113873	3.90032e-11	A	T	0.208012
	rs57985238	0.00606131	0.000945509	3.40001e-08	G	C	0.399142
	rs6002948	-0.00560786	0.000932977	3.2e-10	A	C	0.477454
	rs6028083	0.00758377	0.00095699	3.19963e-19	C	T	0.614598
	rs6042943	-0.0072694	0.00114198	2.39999e-08	A	C	0.208401
	rs60811752	0.0213716	0.00389344	1.2e-08	T	C	0.014491
	rs62061734	-0.0103382	0.00111969	1e-11	C	T	0.222716
	rs62184480	-0.0076136	0.001024	1.69981e-15	T	C	0.283878
	rs62477728	-0.00581226	0.000930812	1.7e-10	G	C	0.563406
	rs640177	-0.0090629	0.000937345	1.6e-09	A	T	0.581845
	rs6436555	-0.00617661	0.000923754	5.00035e-15	C	A	0.509761
	rs6437189	0.00860843	0.00151033	2.30001e-10	T	C	0.893125
	rs6440053	-0.00806048	0.00126561	2.5e-08	A	T	0.84122
	rs660001	-0.00875971	0.0011306	1.69981e-20	A	G	0.210877
	rs66890092	0.00547882	0.000929954	1.59993e-13	T	C	0.561238
	rs6696068	-0.00607082	0.000946858	4e-10	T	G	0.383936
	rs6706275	0.00544787	0.000977207	3.59998e-22	T	C	0.330837
	rs67593591	0.00789716	0.00140698	1.69981e-11	A	G	0.125913
	rs67651814	-0.00673428	0.00102445	1e-08	C	G	0.289685
	rs6779035	-0.00514591	0.000938709	1.5e-10	C	T	0.590962
	rs6861021	0.00740207	0.00107233	7.19946e-15	C	T	0.253121
	rs6918725	0.00539377	0.000926684	3.09999e-09	G	T	0.519347
	rs6991838	0.00548555	0.000933518	1.7e-10	A	G	0.566052
	rs702606	-0.00767903	0.00135004	1.7e-08	C	T	0.135597
	rs7032484	0.00700099	0.000927519	2.19999e-08	A	G	0.554779
	rs7233920	-0.0063705	0.00111013	3.19963e-11	A	G	0.226885
	rs7260359	-0.0064363	0.000927194	4.39997e-08	T	C	0.482164
	rs72673546	-0.0114576	0.00155233	3.69999e-12	T	C	0.098099
	rs72829857	0.00896512	0.00109428	7.19996e-09	G	A	0.233987
	rs72915557	-0.0130068	0.00195021	2.5e-09	A	G	0.059743
	rs72977992	-0.0113083	0.00186977	1.89998e-08	A	G	0.065495
	rs736282	-0.00545882	0.000926786	5.19996e-14	C	T	0.521054
	rs74762347	0.00644056	0.00107387	7.90005e-09	C	T	0.245551
	rs7526112	-0.00893643	0.000957607	1.99986e-12	G	T	0.362133
	rs7526730	-0.00720052	0.00130738	3.10027e-13	T	C	0.140259
	rs7548936	-0.0084406	0.000952125	2.99985e-16	C	G	0.373107
	rs75775827	-0.0100918	0.00158577	2.60016e-11	A	G	0.093709
	rs75973558	-0.00819596	0.00137045	1.2e-09	G	A	0.130104
	rs7599087	-0.00664359	0.00112738	6.19998e-09	C	T	0.215982
	rs76076331	0.00791439	0.00140571	1.5e-09	T	C	0.123749
	rs7624274	0.00729698	0.000932296	2.29985e-20	A	T	0.437955
	rs76577427	-0.0101046	0.00150058	3.09999e-08	G	C	0.106171
	rs7698230	0.006056	0.00092994	2.60016e-19	A	G	0.455783
	rs77128898	-0.0144094	0.00255214	2.59998e-10	T	C	0.035334
	rs772921	0.0061179	0.000972844	1.09999e-09	T	C	0.341233
	rs7742212	-0.00564152	0.000939399	3.40001e-09	A	G	0.562622
	rs7757476	0.00895771	0.00120506	8.50002e-09	A	G	0.186928
	rs77719387	-0.0226266	0.0037198	2.49977e-15	A	T	0.017653
	rs7868984	0.0127305	0.000937331	1.10002e-11	C	T	0.416097
	rs790643	-0.00659645	0.00117383	1.79999e-10	T	C	0.191709
	rs7920624	-0.00593219	0.00092968	1.09999e-08	T	A	0.537014
	rs7921305	0.00817572	0.0010625	3.50002e-10	A	G	0.252841
	rs7924036	0.00526724	0.000923388	1e-09	T	G	0.503576
	rs79269403	0.0070175	0.00109928	8.30042e-14	A	G	0.230982
	rs7966054	-0.00510947	0.000930088	9.40005e-10	C	T	0.565993
	rs79918827	-0.0150036	0.00262767	1.39991e-42	A	G	0.03201
	rs806789	0.00954452	0.00103369	1.09999e-08	A	C	0.472121
	rs868698	-0.00963405	0.00143816	1.6e-10	T	G	0.11684
	rs9284954	0.00531798	0.000932877	1.20005e-14	A	C	0.544218
	rs9324380	0.0104644	0.00139999	7.19996e-09	C	G	0.876445
	rs9436863	0.00932395	0.00156538	1.79999e-10	C	A	0.095588
	rs9879265	-0.00564155	0.000946058	3.40001e-08	C	T	0.385868
	rs9891803	-0.00512547	0.0009282	6.49995e-09	T	C	0.488657
	rs9934839	-0.0070231	0.000927215	2.29985e-20	G	A	0.523403
	rs9964724	0.0106238	0.000993376	2.09991e-11	T	C	0.681923
Educational attainment (years of education)-AF	SNP	Beta	SE	Pval	EA	OA	EAF
	rs10058365	0.0994869	0.012577	4.00037e-15	G	A	0.198138
	rs10066409	-0.0723639	0.0119477	1.40001e-09	T	G	0.225069
	rs1010334	0.108246	0.0191961	8.50002e-09	C	A	0.927355
	rs10189857	-0.0811424	0.0100538	5.79963e-16	G	A	0.432123
	rs10215082	0.0586084	0.0100052	1.89998e-09	G	A	0.530198
	rs1050847	0.0595428	0.0101442	4.70002e-09	T	C	0.575146
	rs10511592	-0.0867155	0.0141533	9.40005e-10	G	T	0.147244
	rs10518019	0.0761471	0.0099719	1.9002e-14	G	A	0.477094
	rs10745789	-0.0561053	0.00999732	2.59998e-08	T	C	0.507797
	rs10760023	0.0593368	0.0107849	4.79999e-08	G	C	0.317932
	rs10765775	0.081432	0.0102765	1.80011e-15	A	G	0.391329
	rs10818604	0.0749752	0.0100713	1.20005e-13	A	T	0.571345
	rs10844179	-0.0715466	0.0120792	1.79999e-09	G	A	0.780376
	rs10854884	0.078312	0.0101066	4.10015e-15	A	C	0.441136
	rs10994777	0.0949361	0.0135741	3.29989e-12	A	G	0.161699
	rs11138947	0.0643824	0.0111644	6.19998e-09	T	C	0.723138
	rs11155821	0.0726364	0.01038	2.49977e-12	C	T	0.634706
	rs11214468	-0.0704951	0.0115082	2.69998e-09	T	C	0.251852
	rs11243838	0.0702729	0.0121036	3.09999e-09	A	G	0.219053
	rs11249939	0.0790559	0.0137727	8.40001e-09	A	G	0.614219
	rs11572842	0.0580733	0.0106501	4.49997e-08	C	T	0.338719
	rs115877304	0.138726	0.0232537	3.29997e-09	T	C	0.048234
	rs11604034	-0.0911645	0.013626	2.29985e-11	C	G	0.160758
	rs11635966	-0.0655518	0.0104633	3.29997e-10	T	C	0.360919
	rs11661305	-0.0656792	0.0101163	8.4004e-11	G	A	0.559967
	rs11678980	-0.0904398	0.0103186	1.80011e-18	A	G	0.461685
	rs11690224	0.0715849	0.012569	7.39997e-09	T	C	0.195565
	rs11693764	-0.0579596	0.010169	6.49995e-09	C	T	0.585322
	rs11714679	-0.0708595	0.012403	1.2e-08	G	A	0.204487
	rs11720121	0.0759082	0.0101781	4.79954e-14	C	T	0.405767
	rs11732657	-0.0638885	0.0114318	1.89998e-08	A	G	0.740714
	rs11736863	-0.0920035	0.0129513	1.9002e-12	G	A	0.817706
	rs11764590	0.0846241	0.0128258	6.09958e-11	T	C	0.185892
	rs117799466	0.0637067	0.0109492	4.70002e-09	C	G	0.337335
	rs118083122	0.237951	0.0406961	6.59994e-09	C	G	0.017269
	rs11871429	-0.072623	0.0119397	6.80002e-10	G	A	0.226378
	rs11915747	0.087702	0.010423	2.49977e-17	G	C	0.352972
	rs12029988	0.0624359	0.0100431	5.60003e-10	C	T	0.517405
	rs12076635	0.108644	0.0120429	1.29987e-19	C	G	0.780956
	rs12132451	-0.0698831	0.0100246	2.60016e-12	A	G	0.461227
	rs12438542	0.0673177	0.0100596	2.49977e-11	G	C	0.436799
	rs12468040	-0.0827748	0.0102399	3.59998e-16	G	T	0.620055
	rs12474895	0.0671895	0.0113578	2.80001e-09	C	A	0.257619
	rs12503522	-0.0607185	0.011078	3.40001e-08	T	C	0.284298
	rs12532494	-0.0777275	0.00999835	9.79941e-15	T	C	0.526054
	rs12574281	0.0580683	0.0103033	1.5e-08	C	A	0.380884
	rs12663818	-0.0804379	0.0142044	1.7e-08	C	T	0.145941
	rs12735232	0.0841563	0.0136655	7.49998e-10	C	T	0.157511
	rs12804787	-0.100654	0.018372	4.20001e-08	G	A	0.079817
	rs12921005	-0.0552939	0.00998958	3.89996e-08	G	A	0.503948
	rs12967855	0.114453	0.0106631	1.59993e-27	G	A	0.669065
	rs1334297	0.1098	0.0113393	4.60045e-22	A	G	0.735404
	rs13409451	0.0826177	0.0102128	6.09958e-16	G	A	0.39083
	rs1363862	-0.0615747	0.0111911	2e-08	A	G	0.277297
	rs1369128	0.0876812	0.0139238	2.5e-10	A	G	0.849265
	rs1381247	-0.0582167	0.0105891	4.20001e-08	C	T	0.334359
	rs1391438	-0.0888146	0.0107594	5.10035e-17	C	T	0.687774
	rs1452075	0.0642813	0.0112759	6.1e-09	T	C	0.734656
	rs1455350	-0.0895595	0.0100104	3.29989e-19	A	T	0.478028
	rs145590108	0.12183	0.0194333	4.60002e-10	T	G	0.072979
	rs1566085	0.0890794	0.0101	1.29987e-18	T	G	0.546165
	rs1569266	0.0659991	0.0109087	7.19996e-10	G	C	0.296874
	rs1620977	-0.102379	0.0112328	5.50047e-20	G	A	0.730839
	rs1689510	0.0787212	0.0105454	9.20026e-14	C	G	0.338881
	rs17489649	-0.0616343	0.0105725	6.80002e-09	G	A	0.334481
	rs17513684	0.0727171	0.0125374	1e-08	C	T	0.200346
	rs175325	-0.0617016	0.0102424	7.19996e-10	A	T	0.602595
	rs17563464	-0.0861095	0.0121472	1e-12	A	C	0.223669
	rs17628095	0.0667793	0.0109923	7.19996e-10	A	G	0.289523
	rs1788783	0.0703827	0.0100236	2.09991e-12	T	C	0.495584
	rs1812587	-0.0583862	0.0100347	5.60003e-09	T	G	0.456757
	rs1835340	-0.0800164	0.0142153	1.40001e-08	A	G	0.857261
	rs185291	-0.106468	0.0101322	1.99986e-26	C	T	0.582003
	rs1869165	-0.0730433	0.0128613	8.99995e-09	C	T	0.186127
	rs1880692	-0.0556627	0.0100347	3.40001e-08	G	A	0.467337
	rs1892417	-0.0820081	0.0119058	4.19952e-12	C	T	0.228961
	rs1917008	-0.0665413	0.0120199	3.09999e-08	T	G	0.223392
	rs192436652	-0.188318	0.0307295	9.69996e-10	T	C	0.027295
	rs1964927	-0.0651207	0.0104739	3.09999e-10	G	A	0.645713
	rs1980251	-0.100927	0.0115764	2.80027e-18	A	G	0.752477
	rs2145265	-0.0778339	0.0138008	3.09999e-08	C	T	0.155111
	rs215632	0.0592486	0.0103527	7.59994e-09	G	A	0.627705
	rs2175420	0.0774604	0.0127601	1.40001e-09	T	C	0.189558
	rs2182398	-0.056024	0.0101823	2.30001e-08	G	A	0.594518
	rs2190872	0.0817918	0.0145747	2.5e-08	C	T	0.8637
	rs2287838	-0.0563684	0.0100649	2.80001e-08	A	G	0.553818
	rs2299098	0.0965963	0.0126141	1.39991e-14	C	G	0.195952
	rs2309812	0.0959316	0.0102603	4.60045e-21	T	C	0.378745
	rs2332818	-0.0625738	0.0112993	3.29997e-08	C	T	0.731411
	rs2411453	0.0844447	0.0101932	2.09991e-16	G	T	0.597231
	rs2545798	-0.0608161	0.00999522	1e-09	A	T	0.515006
	rs2559509	-0.0616624	0.010137	7.10003e-10	A	C	0.561666
	rs2570497	-0.0674166	0.0103965	6.4998e-11	T	C	0.640009
	rs2604541	0.0558366	0.0101207	2.90001e-08	T	C	0.573545
	rs2614463	0.057895	0.0101513	1e-08	T	A	0.420573
	rs2706762	0.0840388	0.0139147	9.29994e-10	T	C	0.149718
	rs2725371	0.0761177	0.010886	4.10015e-12	G	A	0.696165
	rs2735421	-0.0959075	0.0110486	6.4998e-18	G	T	0.701248
	rs281324	-0.0559874	0.00984089	1.29999e-08	C	T	0.471381
	rs2820313	-0.0601007	0.0105082	8.79995e-09	G	A	0.339721
	rs2834011	0.0613128	0.0104313	3.40001e-09	T	C	0.370281
	rs2974312	0.0689528	0.00997786	2.90001e-12	T	C	0.497713
	rs2998309	0.0654363	0.0120458	2.80001e-08	A	G	0.780214
	rs324801	0.0573544	0.0100983	1.7e-08	C	T	0.426012
	rs333078	-0.0590261	0.0104144	1.40001e-08	A	C	0.355151
	rs34192341	0.0743144	0.0126943	3.2e-08	C	T	0.192873
	rs34364916	-0.0796391	0.0141778	9.09997e-09	T	G	0.151842
	rs34470581	0.0747004	0.0114323	2.30001e-08	T	C	0.255651
	rs34945223	-0.0632757	0.0111717	8.30042e-11	G	A	0.276498
	rs35039375	-0.112781	0.0173863	2.99999e-08	G	A	0.091212
	rs35091253	0.0949092	0.012702	8.00018e-11	T	C	0.191291
	rs35811586	0.120428	0.0215761	7.59976e-14	T	C	0.056228
	rs35917528	0.0896539	0.0154269	1.79999e-08	A	G	0.118732
	rs363096	0.0653026	0.0100975	8.9e-09	C	T	0.57507
	rs3747631	0.107813	0.0122249	9.60064e-40	C	G	0.209229
	rs3788556	-0.0660593	0.0101495	7.59976e-11	C	T	0.493113
	rs3794620	-0.0636456	0.0100235	1.20005e-18	C	T	0.45918
	rs3800925	-0.0860039	0.011951	4.90004e-11	C	T	0.225094
	rs3825083	0.0936692	0.014709	2.30001e-10	T	C	0.134797
	rs3827531	0.0555168	0.00997412	1.29987e-12	C	T	0.531763
	rs3847225	0.0897348	0.0102311	1.79999e-10	C	A	0.392174
	rs3943093	-0.0832401	0.0106621	2.5e-08	T	C	0.321939
	rs4130477	-0.0633443	0.0114801	1.69981e-18	C	T	0.252139
	rs4146675	0.0559491	0.0100928	7.59976e-15	T	G	0.468809
	rs417968	0.0924249	0.0114369	4.70002e-08	A	G	0.742298
	rs42210	-0.0614002	0.0110616	3.29997e-08	C	G	0.71096
	rs4246167	0.0736975	0.0105717	1.50003e-15	T	C	0.662515
	rs4700393	0.115718	0.00998542	1.6e-08	G	A	0.519074
	rs4726070	0.0659343	0.0102041	3.50026e-12	A	G	0.607476
	rs4731992	0.0974098	0.0120768	7.10068e-31	G	A	0.78204
	rs4757957	0.0672869	0.0107223	8.9002e-11	C	G	0.680127
	rs4780563	0.076958	0.013321	5.79963e-16	G	A	0.822453
	rs4808766	-0.0615589	0.0112473	3.40001e-10	C	G	0.273088
	rs4917168	-0.0597477	0.0100366	4.70002e-09	C	G	0.559815
	rs4958568	-0.066563	0.0111486	2e-08	A	G	0.277387
	rs55800473	-0.0698778	0.0110628	2.30001e-09	C	T	0.290836
	rs55842281	0.0648012	0.0105111	2.39999e-09	G	A	0.644644
	rs55859553	0.059787	0.0104724	3.89996e-10	A	T	0.348153
	rs55872852	0.134572	0.0238129	9.69996e-10	G	A	0.05331
	rs56118554	0.0885165	0.0114412	1.2e-08	T	C	0.258155
	rs575113	0.0610304	0.0110239	2.19999e-08	A	G	0.288116
	rs59123361	-0.114204	0.0163386	1.10002e-14	A	G	0.103249
	rs6071573	0.071632	0.0104977	2.5e-08	T	C	0.647961
	rs613872	-0.0934421	0.0131826	1.29987e-12	T	G	0.825913
	rs61787087	0.057584	0.0106229	7.50067e-12	A	G	0.328771
	rs61787785	-0.0908066	0.0142332	1.50003e-12	C	G	0.14305
	rs61868084	0.0742181	0.0125822	4.30002e-08	A	G	0.195393
	rs62018215	0.0764139	0.0138484	1.89998e-10	T	C	0.153983
	rs62182125	0.0551912	0.0100252	5e-09	A	G	0.551309
	rs62184483	-0.0917504	0.0110667	2.69998e-08	G	T	0.287345
	rs62253608	0.0644599	0.0105401	3.79997e-08	T	C	0.339875
	rs62389638	0.0883714	0.0127994	1.59993e-16	C	T	0.186986
	rs6429911	0.112184	0.0179543	1.6e-09	C	T	0.91628
	rs6556982	0.0563562	0.0101801	3.40017e-12	G	T	0.598722
	rs660001	-0.0847507	0.012225	2.80001e-10	A	G	0.210877
	rs6682095	0.112892	0.0169734	2.69998e-08	C	G	0.094981
	rs66844142	0.109658	0.0198397	3.80014e-12	A	C	0.06856
	rs67651814	-0.0715902	0.0110756	2.60016e-11	C	G	0.289685
	rs6779254	-0.072527	0.0105707	3.09999e-08	C	T	0.669074
	rs6789699	-0.0721689	0.0117983	2e-08	C	T	0.234301
	rs67944653	0.0610074	0.0103457	4.60045e-11	T	C	0.370231
	rs6935954	0.107039	0.0113277	6.70039e-12	G	A	0.578297
	rs6959579	0.0561469	0.00998544	5.19996e-10	A	G	0.463661
	rs702606	-0.0836973	0.0145977	8.99995e-09	C	T	0.135597
	rs7031698	0.068215	0.0119644	1.80011e-21	C	T	0.775603
	rs7070693	0.0968127	0.0129547	2e-08	G	A	0.819084
	rs711793	0.0615126	0.0107076	1.29999e-08	T	C	0.345699
	rs71646142	0.0741249	0.0127235	8.19993e-09	T	C	0.191846
	rs7195278	0.0717956	0.0101805	6.70039e-14	T	G	0.588141
	rs7233920	-0.0824232	0.0120013	4.70002e-09	A	G	0.226885
	rs72674898	0.0626848	0.0109493	3.40001e-09	A	G	0.302207
	rs72807818	0.0866801	0.0146092	2.90001e-12	A	G	0.134714
	rs72828517	0.103447	0.0130289	4.49987e-12	C	T	0.179907
	rs72977992	-0.111858	0.0202196	9.69996e-09	A	G	0.065495
	rs73040036	0.0669769	0.0118897	2.90001e-09	G	C	0.230334
	rs73499064	-0.075576	0.0123466	1.50003e-15	T	G	0.211435
	rs75033012	-0.160743	0.0256761	2.69998e-08	C	G	0.039321
	rs7526112	-0.0750504	0.0103568	2.99999e-08	G	T	0.362133
	rs7531271	0.0819718	0.00997038	1.09999e-09	T	C	0.525892
	rs75433564	-0.0715892	0.0119163	3.50002e-10	A	G	0.229712
	rs7548936	-0.0853414	0.0102975	3.90032e-13	C	G	0.373107
	rs7580304	0.0587154	0.0107726	5.40008e-16	T	A	0.310128
	rs7583473	-0.116511	0.0188912	2.1e-09	T	C	0.075085
	rs7598246	-0.0640455	0.0101055	1.20005e-16	C	T	0.583705
	rs7629643	-0.0699667	0.0125784	4.30002e-08	A	G	0.195535
	rs76608582	0.150171	0.02477	8.19993e-10	A	C	0.047123
	rs7675394	0.0802589	0.0105563	3.40001e-10	C	T	0.662325
	rs76878669	-0.0682422	0.0118486	3.59998e-08	G	C	0.234373
	rs77025239	-0.0815591	0.0138868	1.89998e-09	A	G	0.151894
	rs7758776	0.0595829	0.0100479	3.69999e-14	T	C	0.458414
	rs77675579	-0.100803	0.0164129	8.9e-09	T	C	0.104415
	rs7768116	-0.0793815	0.0139231	4e-09	T	G	0.151423
	rs781289	-0.184166	0.0270759	2.1e-09	G	A	0.035067
	rs78452560	-0.137808	0.0208715	6.49995e-10	C	G	0.061365
	rs7868164	-0.0681872	0.0125471	1.09999e-08	C	T	0.80289
	rs7868984	0.117128	0.010134	1.20005e-11	C	T	0.416097
	rs7873964	-0.0639414	0.0103937	6.29941e-11	C	A	0.36889
	rs7966054	-0.0601588	0.0100551	4.79999e-08	C	T	0.565993
	rs7977614	0.0669302	0.0109529	4.00037e-31	G	A	0.292219
	rs7987170	-0.0669399	0.0111711	5.60003e-10	C	G	0.722239
	rs7988201	0.0663096	0.0104229	2.19999e-09	C	A	0.355471
	rs7988627	-0.0606172	0.0101642	8e-10	A	G	0.563313
	rs79937071	-0.0836439	0.0146631	2.30001e-09	A	G	0.133975
	rs8020034	0.0905004	0.0129876	2.99999e-10	A	G	0.18121
	rs8057808	0.0683413	0.0108534	2.5e-09	A	G	0.303154
	rs837065	0.0692074	0.0100169	1.2e-08	T	C	0.4793
	rs868698	-0.0974573	0.0155507	2.99985e-12	T	G	0.11684
	rs879394	-0.0671522	0.0118128	2.1e-10	T	G	0.233622
	rs9372625	0.116257	0.0103037	1.09999e-08	A	G	0.382042
	rs9643120	0.068805	0.0106308	2.49977e-12	A	G	0.667761
	rs9797233	0.0627097	0.011344	4.70002e-10	C	T	0.2884
	rs9888796	-0.0703321	0.0114383	2.59998e-08	C	T	0.742534
household income	SNP	Beta	SE	Pval	EA	OA	EAF
	rs10429582	0.0270261	0.00268405	7.59976e-24	C	T	0.416388
	rs10761035	0.0186402	0.00338512	3.69999e-08	A	G	0.188004
	rs11165472	-0.0152441	0.0026424	8e-09	T	A	0.486343
	rs11191116	-0.0163993	0.00277643	3.50002e-09	T	C	0.351782
	rs11588857	0.0213402	0.00324615	4.90004e-11	A	G	0.209469
	rs11665242	-0.0175478	0.00268166	6.00067e-11	G	A	0.422902
	rs11678501	-0.0517926	0.00851645	1.2e-09	C	T	0.024727
	rs11714337	0.0153807	0.00267881	9.40005e-09	A	G	0.431007
	rs11877758	-0.0203602	0.00286697	1.20005e-12	G	T	0.312055
	rs11917431	0.0227135	0.00288021	3.10027e-15	T	C	0.300831
	rs1229984	-0.0491072	0.00804788	1e-09	C	T	0.972949
	rs1239705	0.0155639	0.00265785	4.70002e-09	G	A	0.538393
	rs1239705	0.0155639	0.00265785	4.70002e-09	C	A	0.538393
	rs12531825	-0.0258177	0.00406172	2.1e-10	A	G	0.122596
	rs12692596	-0.0154093	0.00273347	1.7e-08	T	C	0.3717
	rs12883788	-0.0188574	0.00266308	1.39991e-12	T	C	0.459864
	rs13002946	0.0205047	0.00299285	7.29962e-12	A	T	0.269216
	rs1421334	0.0162948	0.00267028	1e-09	C	A	0.549035
	rs1455350	-0.0172341	0.00265961	9.20026e-11	A	T	0.477454
	rs2068428	0.0169724	0.00309515	4.20001e-08	T	C	0.239041
	rs2332719	-0.0183042	0.00295323	5.69994e-10	G	A	0.278917
	rs2362523	0.0158667	0.00279836	1.40001e-08	G	A	0.339926
	rs2422859	0.0163711	0.00264718	6.19998e-10	G	T	0.471922
	rs2515919	-0.0159385	0.00273539	5.69994e-09	G	A	0.369978
	rs32940	0.0211431	0.00289645	2.90001e-09	C	T	0.700979
	rs34473884	0.017225	0.00305604	2.90001e-13	A	G	0.248977
	rs387780	0.0167299	0.00282732	1.7e-08	C	T	0.674498
	rs4115668	-0.0179965	0.00279169	3.29997e-09	A	G	0.346945
	rs488786	0.0206878	0.00356762	1.09999e-10	T	C	0.164058
	rs5754738	-0.0162464	0.00292038	6.69993e-09	G	A	0.709551
	rs589914	0.0156098	0.00285076	2.69998e-08	G	A	0.684776
	rs6035877	-0.0145138	0.00265042	4.39997e-08	C	A	0.469244
	rs62183028	-0.0189832	0.00286114	4.30002e-08	T	G	0.310562
	rs6429636	0.0192858	0.00293518	3.19963e-11	T	G	0.719691
	rs6699397	-0.0190757	0.00274153	5.00035e-11	G	A	0.369644
	rs6868457	0.0209797	0.0026601	3.50026e-12	C	T	0.478238
	rs71576284	-0.0838859	0.0151769	3.10027e-15	A	C	0.008961
	rs73015322	-0.0271853	0.00495368	3.29997e-08	T	G	0.076734
	rs75413320	-0.0261129	0.00426829	4.09996e-08	C	T	0.108161
	rs7700107	-0.0228296	0.00382992	9.49992e-10	C	A	0.138299
	rs77126132	0.0267483	0.00457921	2.5e-09	A	G	0.093289
	rs784256	-0.0253813	0.00339684	5.19996e-09	A	G	0.810934
	rs7896518	0.014813	0.00270047	7.89951e-14	G	A	0.428029
	rs9388490	0.015105	0.00266861	4.09996e-08	T	C	0.439901
	rs9556958	-0.0153409	0.0026641	1.5e-08	T	C	0.524062
	rs968050	0.0223829	0.00265073	8.50002e-09	T	C	0.483185
	rs9891103	-0.0234517	0.00314818	3.10027e-17	T	C	0.229018
townsend deprivation index	SNP	Beta	SE	Pval	EA	OA	EAF
	rs113345285	104246362	0.00295094	3.2e-08	C	T	0.136874
	rs12133063	91214714	0.00213374	6.1e-12	A	C	0.346708
	rs12203592	396321	0.00240989	1.7e-12	T	C	0.219642
	rs1483246	186050380	0.00204409	3.1e-09	C	T	0.555268
	rs1947083	67004801	0.0021105	1.9e-08	A	G	0.641804
	rs2403326	103791044	0.00202703	1.2e-08	G	A	0.486226
	rs253125	106645685	0.0023432	1.9e-08	C	T	0.749502
	rs3865018	67892766	0.00229086	4.2e-09	T	C	0.266302
	rs4785187	49766772	0.00243703	1.5e-08	A	G	0.223024
	rs56142341	208145995	0.00443347	5.2e-09	C	G	0.062465
	rs62477310	114951541	0.00203538	5.4e-09	C	T	0.486627
	rs6931604	98578215	0.00207309	4.1e-09	T	C	0.600998
	rs704067	89726027	0.0020424	3.9e-09	A	G	0.453749
	rs7740440	142972917	0.00203391	5.7e-09	A	G	0.487004
	rs78257128	164545854	0.00280676	2.4e-09	T	C	0.154162
	rs989532	173933824	0.00212756	7.4e-11	G	A	0.353176
	rs990706	78135704	0.00270141	7.9e-09	T	C	0.171143
smoke initiation - GCST90274759	SNP	Beta	SE	Pval	EA	OA	EAF
	rs10001365	-0.0249918	0.00364155	6.64967e-12	A	G	0.405
	rs10114490	-0.0255148	0.00453171	1.81001e-08	A	G	0.198
	rs10159545	0.0262501	0.00372727	1.83992e-12	G	C	0.375
	rs10233018	0.027069	0.00355741	2.74979e-14	G	A	0.503
	rs10260968	-0.0203218	0.00360938	1.75001e-08	A	G	0.597
	rs10279261	-0.0214194	0.00366263	5e-09	A	G	0.619
	rs10498846	0.0206103	0.00355561	6.62003e-09	T	C	0.473
	rs1050847	-0.0216231	0.00358893	1.67001e-09	T	C	0.505
	rs10905461	-0.0239554	0.00414505	7.35005e-09	C	T	0.718
	rs11057005	-0.0209298	0.00357892	4.84998e-09	G	A	0.43
	rs11078713	-0.0201721	0.00360561	2.22998e-08	G	A	0.454
	rs1154693	0.0326217	0.00491232	3.12033e-11	G	A	0.856
	rs1160685	0.0207724	0.00358893	7.19996e-09	G	C	0.478
	rs11658881	0.0201357	0.00361066	2.43002e-08	G	A	0.418
	rs11712680	-0.0270476	0.00457843	3.51002e-09	C	A	0.174
	rs117143374	0.0292897	0.00526909	2.76001e-08	C	T	0.12
	rs11872397	-0.0247725	0.00409477	1.43001e-09	A	G	0.252
	rs12025237	-0.0329992	0.00533915	6.52004e-10	C	A	0.124
	rs12042107	-0.0222834	0.0035682	4.21998e-10	C	T	0.527
	rs12112638	-0.024526	0.00404299	1.33999e-09	G	A	0.275
	rs12186738	-0.0332644	0.00502051	3.41979e-11	T	G	0.154
	rs12333760	-0.0290467	0.00480127	1.43999e-09	C	T	0.204
	rs12356821	0.03937	0.0050491	6.27047e-15	C	G	0.14
	rs12441907	-0.0292051	0.00452262	1.06001e-10	A	C	0.186
	rs12474587	0.0276329	0.00358234	1.24997e-14	T	G	0.404
	rs12545053	0.0202808	0.00363668	2.43002e-08	G	A	0.397
	rs12632110	-0.0233768	0.00375292	4.78002e-10	G	A	0.647
	rs13030994	0.0360925	0.0035563	3.56041e-24	A	G	0.485
	rs13145728	-0.0232512	0.00366263	2.13998e-10	C	G	0.358
	rs13261666	-0.0268946	0.00355604	3.90032e-14	T	G	0.522
	rs134529	-0.019984	0.00366078	4.84998e-08	C	T	0.349
	rs1385108	0.0246617	0.00415673	2.99999e-09	T	C	0.239
	rs1435741	0.0294151	0.00359095	2.63998e-16	A	G	0.425
	rs1445649	0.0239932	0.00356484	1.67996e-11	C	T	0.525
	rs1555445	0.0225548	0.0038234	3.64998e-09	T	A	0.337
	rs1565735	-0.037618	0.0044613	3.41979e-17	A	T	0.212
	rs1869243	0.0197411	0.00356289	2.97002e-08	C	T	0.481
	rs1899896	0.0264481	0.00388691	1.03992e-11	T	C	0.286
	rs1971318	0.0285074	0.00492533	7.05992e-09	T	C	0.141
	rs2046850	-0.0248139	0.00447842	3.02998e-08	T	C	0.187
	rs2050586	-0.0205467	0.00370828	2.99999e-08	C	G	0.355
	rs2107300	-0.027201	0.00492533	3.27002e-08	G	C	0.845
	rs2140114	-0.0232591	0.00373402	4.70002e-10	T	C	0.518
	rs2186122	0.0260573	0.00358602	3.60994e-13	T	A	0.561
	rs222449	-0.0253208	0.00442796	1.07999e-08	T	A	0.793
	rs2378662	0.0209482	0.00356645	4.15997e-09	A	G	0.556
	rs240963	-0.0410444	0.00483712	2.16023e-17	C	T	0.836
	rs2631024	-0.0229645	0.00402823	1.17999e-08	G	A	0.737
	rs266047	-0.0305098	0.00373855	3.3597e-16	A	G	0.529
	rs3001723	0.0335118	0.0038983	8.12082e-18	A	G	0.321
	rs301805	0.0214679	0.00361329	2.80001e-09	G	T	0.559
	rs35702515	0.0252442	0.00423093	2.43002e-09	T	G	0.162
	rs3800227	0.0228121	0.00405809	1.93001e-08	G	A	0.701
	rs3801289	-0.0220618	0.00373982	3.73999e-09	C	A	0.351
	rs3904512	-0.0211589	0.0035765	3.22998e-09	A	G	0.429
	rs4044321	-0.0278417	0.00371058	6.07995e-14	G	A	0.642
	rs4236259	-0.0247689	0.00355661	3.34965e-12	G	T	0.499
	rs4352629	-0.0275284	0.00356881	1.22011e-14	T	C	0.492
	rs4523689	-0.0206091	0.00364321	1.54999e-08	G	A	0.408
	rs4543592	0.0219314	0.00356244	7.46002e-10	C	T	0.468
	rs4674993	-0.0252122	0.00443619	1.31999e-08	G	A	0.207
	rs4759228	-0.0216913	0.00393413	3.57998e-08	C	G	0.27
	rs4781977	-0.0238668	0.00436473	4.54004e-08	C	T	0.205
	rs4785836	-0.0204704	0.00365894	2.26001e-08	C	T	0.398
	rs578584	0.0286801	0.00359627	1.50003e-15	T	A	0.605
	rs6265	-0.0317863	0.00457843	3.76964e-12	T	C	0.203
	rs6433897	0.0224483	0.00405809	3.16002e-08	C	T	0.754
	rs6508144	-0.0206935	0.00358602	7.97003e-09	G	C	0.563
	rs66680800	-0.0202716	0.00365268	2.83002e-08	T	G	0.397
	rs6669839	0.0260041	0.0043955	3.36001e-09	T	C	0.204
	rs6728726	0.0354486	0.00473279	6.72977e-14	C	T	0.829
	rs6788098	-0.0313461	0.00368905	1.90985e-17	T	A	0.623
	rs6893752	-0.0240995	0.00407356	3.24997e-09	G	A	0.766
	rs7197072	-0.0247672	0.0041686	2.77e-09	T	C	0.238
	rs7224742	-0.0207099	0.00365532	1.43001e-08	T	C	0.595
	rs72789632	-0.0328856	0.00528628	5.01996e-10	T	C	0.12
	rs72896886	-0.0268885	0.00483712	2.74998e-08	C	G	0.144
	rs7322872	-0.0255713	0.00433474	3.57998e-09	T	C	0.782
	rs7555507	-0.0241444	0.00355604	1.13999e-11	T	C	0.496
	rs7585579	0.0223996	0.0037281	1.88001e-09	G	C	0.505
	rs76214862	-0.0249903	0.00454745	3.98997e-08	C	A	0.202
	rs76608582	-0.0495575	0.00825958	1.93999e-09	A	C	0.0389
	rs7921378	-0.0254601	0.00355815	8.26038e-13	C	G	0.463
	rs7929518	0.0242377	0.00428466	1.55998e-08	G	A	0.765
	rs7938812	0.0437914	0.00363668	2.71019e-33	G	T	0.424
	rs7969559	-0.0243756	0.00395946	7.31004e-10	G	A	0.688
	rs9401770	0.0277307	0.003986	3.46976e-12	A	G	0.273
	rs9423279	-0.0205132	0.00370828	3.21004e-08	G	C	0.641
	rs9540729	-0.0195522	0.00355789	3.81997e-08	T	A	0.501
	rs962625	0.0237181	0.00403803	4.36999e-09	G	A	0.24
	rs993700	-0.025928	0.00429163	1.52999e-09	C	T	0.766
smoke initiation - GCST90274781	SNP	Beta	SE	Pval	EA	OA	EAF
	rs10001365	-0.0249918	0.00364155	6.64967e-12	A	G	0.405
	rs10114490	-0.0255148	0.00453171	1.81001e-08	A	G	0.198
	rs10159545	0.0262501	0.00372727	1.83992e-12	G	C	0.375
	rs10233018	0.027069	0.00355741	2.74979e-14	G	A	0.503
	rs10260968	-0.0203218	0.00360938	1.75001e-08	A	G	0.597
	rs10279261	-0.0214194	0.00366263	5e-09	A	G	0.619
	rs10498846	0.0206103	0.00355561	6.62003e-09	T	C	0.473
	rs1050847	-0.0216231	0.00358893	1.67001e-09	T	C	0.505
	rs10905461	-0.0239554	0.00414505	7.35005e-09	C	T	0.718
	rs11057005	-0.0209298	0.00357892	4.84998e-09	G	A	0.43
	rs11078713	-0.0201721	0.00360561	2.22998e-08	G	A	0.454
	rs1154693	0.0326217	0.00491232	3.12033e-11	G	A	0.856
	rs1160685	0.0207724	0.00358893	7.19996e-09	G	C	0.478
	rs11658881	0.0201357	0.00361066	2.43002e-08	G	A	0.418
	rs11712680	-0.0270476	0.00457843	3.51002e-09	C	A	0.174
	rs117143374	0.0292897	0.00526909	2.76001e-08	C	T	0.12
	rs11872397	-0.0247725	0.00409477	1.43001e-09	A	G	0.252
	rs12025237	-0.0329992	0.00533915	6.52004e-10	C	A	0.124
	rs12042107	-0.0222834	0.0035682	4.21998e-10	C	T	0.527
	rs12112638	-0.024526	0.00404299	1.33999e-09	G	A	0.275
	rs12186738	-0.0332644	0.00502051	3.41979e-11	T	G	0.154
	rs12333760	-0.0290467	0.00480127	1.43999e-09	C	T	0.204
	rs12356821	0.03937	0.0050491	6.27047e-15	C	G	0.14
	rs12441907	-0.0292051	0.00452262	1.06001e-10	A	C	0.186
	rs12474587	0.0276329	0.00358234	1.24997e-14	T	G	0.404
	rs12545053	0.0202808	0.00363668	2.43002e-08	G	A	0.397
	rs12632110	-0.0233768	0.00375292	4.78002e-10	G	A	0.647
	rs13030994	0.0360925	0.0035563	3.56041e-24	A	G	0.485
	rs13145728	-0.0232512	0.00366263	2.13998e-10	C	G	0.358
	rs13261666	-0.0268946	0.00355604	3.90032e-14	T	G	0.522
	rs134529	-0.019984	0.00366078	4.84998e-08	C	T	0.349
	rs1385108	0.0246617	0.00415673	2.99999e-09	T	C	0.239
	rs1435741	0.0294151	0.00359095	2.63998e-16	A	G	0.425
	rs1445649	0.0239932	0.00356484	1.67996e-11	C	T	0.525
	rs1555445	0.0225548	0.0038234	3.64998e-09	T	A	0.337
	rs1565735	-0.037618	0.0044613	3.41979e-17	A	T	0.212
	rs1869243	0.0197411	0.00356289	2.97002e-08	C	T	0.481
	rs1899896	0.0264481	0.00388691	1.03992e-11	T	C	0.286
	rs1971318	0.0285074	0.00492533	7.05992e-09	T	C	0.141
	rs2046850	-0.0248139	0.00447842	3.02998e-08	T	C	0.187
	rs2050586	-0.0205467	0.00370828	2.99999e-08	C	G	0.355
	rs2107300	-0.027201	0.00492533	3.27002e-08	G	C	0.845
	rs2140114	-0.0232591	0.00373402	4.70002e-10	T	C	0.518
	rs2186122	0.0260573	0.00358602	3.60994e-13	T	A	0.561
	rs222449	-0.0253208	0.00442796	1.07999e-08	T	A	0.793
	rs2378662	0.0209482	0.00356645	4.15997e-09	A	G	0.556
	rs240963	-0.0410444	0.00483712	2.16023e-17	C	T	0.836
	rs2631024	-0.0229645	0.00402823	1.17999e-08	G	A	0.737
	rs266047	-0.0305098	0.00373855	3.3597e-16	A	G	0.529
	rs3001723	0.0335118	0.0038983	8.12082e-18	A	G	0.321
	rs301805	0.0214679	0.00361329	2.80001e-09	G	T	0.559
	rs35702515	0.0252442	0.00423093	2.43002e-09	T	G	0.162
	rs3800227	0.0228121	0.00405809	1.93001e-08	G	A	0.701
	rs3801289	-0.0220618	0.00373982	3.73999e-09	C	A	0.351
	rs3904512	-0.0211589	0.0035765	3.22998e-09	A	G	0.429
	rs4044321	-0.0278417	0.00371058	6.07995e-14	G	A	0.642
	rs4236259	-0.0247689	0.00355661	3.34965e-12	G	T	0.499
	rs4352629	-0.0275284	0.00356881	1.22011e-14	T	C	0.492
	rs4523689	-0.0206091	0.00364321	1.54999e-08	G	A	0.408
	rs4543592	0.0219314	0.00356244	7.46002e-10	C	T	0.468
	rs4674993	-0.0252122	0.00443619	1.31999e-08	G	A	0.207
	rs4759228	-0.0216913	0.00393413	3.57998e-08	C	G	0.27
	rs4781977	-0.0238668	0.00436473	4.54004e-08	C	T	0.205
	rs4785836	-0.0204704	0.00365894	2.26001e-08	C	T	0.398
	rs578584	0.0286801	0.00359627	1.50003e-15	T	A	0.605
	rs6265	-0.0317863	0.00457843	3.76964e-12	T	C	0.203
	rs6433897	0.0224483	0.00405809	3.16002e-08	C	T	0.754
	rs6508144	-0.0206935	0.00358602	7.97003e-09	G	C	0.563
	rs66680800	-0.0202716	0.00365268	2.83002e-08	T	G	0.397
	rs6669839	0.0260041	0.0043955	3.36001e-09	T	C	0.204
	rs6728726	0.0354486	0.00473279	6.72977e-14	C	T	0.829
	rs6788098	-0.0313461	0.00368905	1.90985e-17	T	A	0.623
	rs6893752	-0.0240995	0.00407356	3.24997e-09	G	A	0.766
	rs7197072	-0.0247672	0.0041686	2.77e-09	T	C	0.238
	rs7224742	-0.0207099	0.00365532	1.43001e-08	T	C	0.595
	rs72789632	-0.0328856	0.00528628	5.01996e-10	T	C	0.12
	rs72896886	-0.0268885	0.00483712	2.74998e-08	C	G	0.144
	rs7322872	-0.0255713	0.00433474	3.57998e-09	T	C	0.782
	rs7555507	-0.0241444	0.00355604	1.13999e-11	T	C	0.496
	rs7585579	0.0223996	0.0037281	1.88001e-09	G	C	0.505
	rs76214862	-0.0249903	0.00454745	3.98997e-08	C	A	0.202
	rs76608582	-0.0495575	0.00825958	1.93999e-09	A	C	0.0389
	rs7921378	-0.0254601	0.00355815	8.26038e-13	C	G	0.463
	rs7929518	0.0242377	0.00428466	1.55998e-08	G	A	0.765
	rs7938812	0.0437914	0.00363668	2.71019e-33	G	T	0.424
	rs7969559	-0.0243756	0.00395946	7.31004e-10	G	A	0.688
	rs9401770	0.0277307	0.003986	3.46976e-12	A	G	0.273
	rs9423279	-0.0205132	0.00370828	3.21004e-08	G	C	0.641
	rs9540729	-0.0195522	0.00355789	3.81997e-08	T	A	0.501
	rs962625	0.0237181	0.00403803	4.36999e-09	G	A	0.24
	rs993700	-0.025928	0.00429163	1.52999e-09	C	T	0.766
coffee consumption (cups/d) - GCST90274806	SNP	Beta	SE	Pval	EA	OA	EAF
	rs17685	0.1095	TRUE	4.75248e-09	A	G	NA
	rs2470893	0.2085	TRUE	1.05419e-30	T	C	NA
	rs6265	-0.1154	TRUE	4.52086e-08	T	C	NA
	rs6968554	-0.2303	TRUE	2.73966e-38	A	G	NA
coffee consumption (cups/d) - GCST90274831	SNP	Beta	SE	Pval	EA	OA	EAF
	rs17685	0.1095	TRUE	4.75248e-09	A	G	NA
	rs2470893	0.2085	TRUE	1.05419e-30	T	C	NA
	rs6265	-0.1154	TRUE	4.52086e-08	T	C	NA
	rs6968554	-0.2303	TRUE	2.73966e-38	A	G	NA
coffee consumption (cases vs controls) - GCST90274822	SNP	Beta	SE	Pval	EA	OA	EAF
	rs17685	0.1095	TRUE	4.75248e-09	A	G	NA
	rs2470893	0.2085	TRUE	1.05419e-30	T	C	NA
	rs6265	-0.1154	TRUE	4.52086e-08	T	C	NA
	rs6968554	-0.2303	TRUE	2.73966e-38	A	G	NA
coffee consumption (cases vs controls) - GCST90274831	SNP	Beta	SE	Pval	EA	OA	EAF
	rs17685	0.1095	TRUE	4.75248e-09	A	G	NA
	rs2470893	0.2085	TRUE	1.05419e-30	T	C	NA
	rs6265	-0.1154	TRUE	4.52086e-08	T	C	NA
	rs6968554	-0.2303	TRUE	2.73966e-38	A	G	NA
coffee consumption (cases vs controls) - GCST90274834	SNP	Beta	SE	Pval	EA	OA	EAF
	rs17685	0.1095	TRUE	4.75248e-09	A	G	NA
	rs2470893	0.2085	TRUE	1.05419e-30	T	C	NA
	rs6265	-0.1154	TRUE	4.52086e-08	T	C	NA
	rs6968554	-0.2303	TRUE	2.73966e-38	A	G	NA
coffee consumption (cases vs controls) - GCST90274837	SNP	Beta	SE	Pval	EA	OA	EAF
	rs17685	0.1095	TRUE	4.75248e-09	A	G	NA
	rs2470893	0.2085	TRUE	1.05419e-30	T	C	NA
	rs6265	-0.1154	TRUE	4.52086e-08	T	C	NA
	rs6968554	-0.2303	TRUE	2.73966e-38	A	G	NA
coffee consumption (cases vs controls) - GCST90274845	SNP	Beta	SE	Pval	EA	OA	EAF
	rs17685	0.1095	TRUE	4.75248e-09	A	G	NA
	rs2470893	0.2085	TRUE	1.05419e-30	T	C	NA
	rs6265	-0.1154	TRUE	4.52086e-08	T	C	NA
	rs6968554	-0.2303	TRUE	2.73966e-38	A	G	NA
lifetimesmoking index - GCST90274758	SNP	Beta	SE	Pval	EA	OA	EAF
	rs10052591	0.00839979	TRUE	2.09059e-09	T	C	0.573358
	rs10226228	-0.0114099	TRUE	2.02225e-15	A	G	0.62964
	rs10282292	0.00896219	TRUE	5.86327e-10	C	T	0.361838
	rs1050847	0.00797046	TRUE	1.40479e-08	C	T	0.425845
	rs10823968	0.00813544	TRUE	2.13509e-08	A	T	0.632969
	rs10879871	-0.00957988	TRUE	5.01711e-11	T	G	0.343436
	rs10918701	0.00802389	TRUE	2.09912e-08	G	A	0.372247
	rs10922907	0.0101748	TRUE	3.0083e-13	A	T	0.45105
	rs11210229	0.011702	TRUE	1.95138e-16	A	G	0.383666
	rs112282219	-0.0231662	TRUE	3.81684e-11	G	A	0.958949
	rs11255908	-0.0100713	TRUE	2.27142e-10	T	G	0.743485
	rs113382419	-0.0282339	TRUE	2.9683e-37	C	A	0.889325
	rs11768481	0.00901238	TRUE	9.86497e-10	C	A	0.666168
	rs11783093	0.01571	TRUE	1.19645e-16	C	T	0.838811
	rs11861214	0.00945079	TRUE	2.02004e-08	G	T	0.78364
	rs1193237	-0.00776138	TRUE	2.77434e-08	G	C	0.439176
	rs11948770	-0.0102364	TRUE	4.91396e-10	T	C	0.768248
	rs12202536	-0.00823391	TRUE	2.83757e-09	A	G	0.512754
	rs1221148	0.00916504	TRUE	7.34791e-11	C	G	0.587062
	rs12244388	-0.0132503	TRUE	1.43037e-19	G	A	0.661124
	rs1246265	-0.00886526	TRUE	4.23734e-09	T	C	0.30456
	rs12481282	-0.00894356	TRUE	7.81228e-09	G	C	0.722343
	rs12623702	-0.00977238	TRUE	7.69977e-12	A	G	0.613375
	rs12708665	-0.0090871	TRUE	3.52464e-09	A	G	0.284632
	rs12831617	-0.00918459	TRUE	1.86711e-08	C	T	0.764305
	rs12967855	0.0081887	TRUE	3.10565e-08	A	G	0.331225
	rs13009008	0.00863272	TRUE	4.64306e-09	A	G	0.327713
	rs13016665	-0.00848745	TRUE	1.83482e-09	C	A	0.576725
	rs13153393	-0.0137451	TRUE	2.53957e-10	A	G	0.883937
	rs13296519	-0.00970128	TRUE	8.07108e-12	G	T	0.606385
	rs136233	-0.00995614	TRUE	1.82793e-08	A	G	0.809084
	rs147412694	-0.0115726	TRUE	2.87154e-09	G	A	0.850009
	rs17309874	-0.0112899	TRUE	9.68298e-13	G	A	0.740357
	rs17553262	-0.0127323	TRUE	5.32953e-09	A	C	0.884605
	rs17576594	0.0109502	TRUE	1.6964e-12	G	A	0.7235
	rs1922018	0.0100328	TRUE	2.98731e-12	C	T	0.364422
	rs1931263	-0.00760874	TRUE	4.00789e-08	G	T	0.510321
	rs1933270	0.00921831	TRUE	1.45376e-10	T	G	0.363726
	rs202645	-0.0101598	TRUE	3.86566e-09	A	G	0.202939
	rs2062882	-0.0081103	TRUE	1.11946e-08	G	A	0.586782
	rs2080870	0.00863309	TRUE	4.89431e-08	A	T	0.258107
	rs2254710	0.00899636	TRUE	3.46088e-08	C	A	0.236356
	rs2401924	0.0105718	TRUE	2.72492e-14	G	C	0.501955
	rs245774	-0.00901601	TRUE	7.44652e-09	A	G	0.271691
	rs2675638	0.00849857	TRUE	1.28173e-09	G	A	0.58057
	rs2678670	0.00873079	TRUE	3.1302e-10	A	T	0.485528
	rs2838834	-0.00936489	TRUE	6.33205e-10	C	T	0.699459
	rs28485305	0.00800666	TRUE	2.62834e-08	C	T	0.631482
	rs2867112	0.0147832	TRUE	4.79088e-15	T	G	0.834596
	rs2890772	-0.0136979	TRUE	2.08676e-22	G	T	0.413181
	rs2894808	-0.0152983	TRUE	3.54912e-09	T	A	0.922121
	rs317021	-0.011567	TRUE	1.05486e-10	T	A	0.814287
	rs326341	0.00943522	TRUE	1.23645e-11	G	A	0.524943
	rs329120	0.00965704	TRUE	6.29106e-12	C	T	0.580672
	rs34866095	-0.00857198	TRUE	1.2448e-08	A	G	0.686187
	rs348809	-0.00828381	TRUE	1.27523e-08	A	G	0.347637
	rs35169606	0.00877627	TRUE	1.21402e-09	T	G	0.612204
	rs35175834	-0.0164032	TRUE	4.56284e-22	G	A	0.78844
	rs35343344	0.00918144	TRUE	8.76744e-09	C	A	0.732713
	rs359243	-0.00871975	TRUE	9.50854e-10	T	C	0.392886
	rs369230	-0.00908882	TRUE	1.79773e-09	G	T	0.307565
	rs3742365	-0.0107929	TRUE	2.48534e-14	T	C	0.595136
	rs3769949	-0.00825646	TRUE	2.54357e-09	T	A	0.527845
	rs3811038	-0.00954466	TRUE	8.87731e-10	T	C	0.723852
	rs3896224	0.00962696	TRUE	1.12527e-11	A	G	0.585286
	rs421983	0.00870743	TRUE	3.29577e-10	T	C	0.519028
	rs4391802	0.0103191	TRUE	1.43999e-11	A	G	0.707464
	rs4473348	-0.0104317	TRUE	6.44295e-11	A	T	0.249978
	rs4543592	-0.00866243	TRUE	4.48896e-10	T	C	0.519912
	rs4571506	0.00787701	TRUE	1.51452e-08	C	T	0.539523
	rs4671357	-0.00944175	TRUE	1.09775e-11	T	C	0.518819
	rs4731925	-0.00829239	TRUE	2.62844e-08	C	T	0.315607
	rs4814873	0.00971214	TRUE	2.93535e-09	C	T	0.76659
	rs4949465	-0.0116055	TRUE	1.70503e-08	T	C	0.869552
	rs4957528	-0.0101225	TRUE	4.1543e-09	A	C	0.208497
	rs549845	0.0112613	TRUE	8.33731e-14	G	A	0.301161
	rs57611503	0.00774344	TRUE	4.00142e-08	G	A	0.484578
	rs6011779	0.0191152	TRUE	2.26166e-27	C	T	0.191239
	rs60952428	0.0134109	TRUE	2.96944e-08	T	C	0.909149
	rs6119897	-0.0128038	TRUE	3.56396e-15	G	A	0.761716
	rs61796681	-0.0134163	TRUE	4.21521e-08	A	T	0.912365
	rs62098013	-0.00856663	TRUE	4.0877e-09	G	A	0.63991
	rs62135536	0.0243444	TRUE	7.99558e-10	C	T	0.968256
	rs62155874	-0.0169073	TRUE	5.17876e-16	A	G	0.87336
	rs62175972	0.0217461	TRUE	1.71629e-08	T	C	0.965939
	rs624833	0.00928567	TRUE	6.59193e-10	T	G	0.694697
	rs6562474	0.00836914	TRUE	1.01638e-08	C	G	0.650606
	rs6598539	-0.00815056	TRUE	4.4589e-09	T	C	0.488672
	rs6741228	0.00793282	TRUE	1.58919e-08	T	C	0.433309
	rs67596067	-0.00887666	TRUE	1.15442e-09	G	A	0.648812
	rs6778080	0.0111141	TRUE	1.28257e-12	T	C	0.267372
	rs6779302	-0.00875253	TRUE	1.19045e-09	G	T	0.632921
	rs6935954	0.0095817	TRUE	8.21779e-12	A	G	0.421108
	rs6957896	-0.00758434	TRUE	4.54222e-08	C	T	0.503261
	rs6962772	0.011064	TRUE	7.77919e-09	A	G	0.845551
	rs7039819	0.00873433	TRUE	5.0817e-10	G	A	0.427307
	rs7077678	0.00855025	TRUE	2.59675e-09	C	T	0.623429
	rs71367545	-0.0103197	TRUE	1.38793e-09	G	A	0.790533
	rs7155595	-0.00885162	TRUE	2.51674e-09	A	C	0.674282
	rs71627581	0.0132566	TRUE	1.64709e-09	G	A	0.888811
	rs72674867	0.00898766	TRUE	3.78633e-08	A	T	0.764568
	rs72678864	0.0123829	TRUE	1.64387e-11	G	A	0.828591
	rs7297175	-0.00811649	TRUE	6.59963e-09	T	C	0.431355
	rs732083	0.00834823	TRUE	1.45253e-08	G	A	0.333362
	rs73220544	-0.0108189	TRUE	1.5436e-08	A	C	0.842295
	rs7333559	0.01074	TRUE	3.15122e-10	G	A	0.211711
	rs74086911	0.0148021	TRUE	2.11068e-08	G	A	0.925459
	rs7519626	0.00842015	TRUE	1.24529e-08	C	T	0.323676
	rs7528604	0.00965269	TRUE	5.66453e-12	G	A	0.565613
	rs7553348	0.00963399	TRUE	5.23647e-12	G	A	0.437656
	rs7569203	-0.0107595	TRUE	7.38863e-13	A	C	0.688725
	rs75742406	0.00961948	TRUE	1.28222e-09	G	A	0.738854
	rs76608582	0.0216317	TRUE	3.21106e-10	C	A	0.953011
	rs775758	0.00801379	TRUE	1.10819e-08	A	T	0.432859
	rs7766610	0.0125839	TRUE	2.23438e-12	C	A	0.182634
	rs7807019	-0.0104211	TRUE	6.68813e-14	A	G	0.540327
	rs8042134	-0.00994136	TRUE	1.28981e-12	T	G	0.541083
	rs8042849	0.0192164	TRUE	1.80749e-39	C	T	0.34229
	rs860326	0.00833808	TRUE	2.74769e-09	C	T	0.427696
	rs8614	-0.0114612	TRUE	1.78587e-10	C	A	0.817489
	rs889398	0.0092407	TRUE	6.29019e-11	C	T	0.588005
	rs9435340	0.00834773	TRUE	1.1906e-08	T	A	0.344234
	rs9842947	-0.00877189	TRUE	3.14145e-09	C	T	0.326165
	rs986391	0.0111388	TRUE	9.44044e-15	G	A	0.366555
	rs9904288	0.00842758	TRUE	3.13183e-08	T	C	0.707772
	rs9919670	-0.0152438	TRUE	7.64706e-27	G	A	0.612185
lifetimesmoking index - GCST90274778	SNP	Beta	SE	Pval	EA	OA	EAF
	rs10052591	0.00839979	TRUE	2.09059e-09	T	C	0.573358
	rs10226228	-0.0114099	TRUE	2.02225e-15	A	G	0.62964
	rs10282292	0.00896219	TRUE	5.86327e-10	C	T	0.361838
	rs1050847	0.00797046	TRUE	1.40479e-08	C	T	0.425845
	rs10823968	0.00813544	TRUE	2.13509e-08	A	T	0.632969
	rs10879871	-0.00957988	TRUE	5.01711e-11	T	G	0.343436
	rs10918701	0.00802389	TRUE	2.09912e-08	G	A	0.372247
	rs10922907	0.0101748	TRUE	3.0083e-13	A	T	0.45105
	rs11210229	0.011702	TRUE	1.95138e-16	A	G	0.383666
	rs112282219	-0.0231662	TRUE	3.81684e-11	G	A	0.958949
	rs11255908	-0.0100713	TRUE	2.27142e-10	T	G	0.743485
	rs113382419	-0.0282339	TRUE	2.9683e-37	C	A	0.889325
	rs11768481	0.00901238	TRUE	9.86497e-10	C	A	0.666168
	rs11783093	0.01571	TRUE	1.19645e-16	C	T	0.838811
	rs11861214	0.00945079	TRUE	2.02004e-08	G	T	0.78364
	rs1193237	-0.00776138	TRUE	2.77434e-08	G	C	0.439176
	rs11948770	-0.0102364	TRUE	4.91396e-10	T	C	0.768248
	rs12202536	-0.00823391	TRUE	2.83757e-09	A	G	0.512754
	rs1221148	0.00916504	TRUE	7.34791e-11	C	G	0.587062
	rs12244388	-0.0132503	TRUE	1.43037e-19	G	A	0.661124
	rs1246265	-0.00886526	TRUE	4.23734e-09	T	C	0.30456
	rs12481282	-0.00894356	TRUE	7.81228e-09	G	C	0.722343
	rs12623702	-0.00977238	TRUE	7.69977e-12	A	G	0.613375
	rs12708665	-0.0090871	TRUE	3.52464e-09	A	G	0.284632
	rs12831617	-0.00918459	TRUE	1.86711e-08	C	T	0.764305
	rs12967855	0.0081887	TRUE	3.10565e-08	A	G	0.331225
	rs13009008	0.00863272	TRUE	4.64306e-09	A	G	0.327713
	rs13016665	-0.00848745	TRUE	1.83482e-09	C	A	0.576725
	rs13153393	-0.0137451	TRUE	2.53957e-10	A	G	0.883937
	rs13296519	-0.00970128	TRUE	8.07108e-12	G	T	0.606385
	rs136233	-0.00995614	TRUE	1.82793e-08	A	G	0.809084
	rs147412694	-0.0115726	TRUE	2.87154e-09	G	A	0.850009
	rs17309874	-0.0112899	TRUE	9.68298e-13	G	A	0.740357
	rs17553262	-0.0127323	TRUE	5.32953e-09	A	C	0.884605
	rs17576594	0.0109502	TRUE	1.6964e-12	G	A	0.7235
	rs1922018	0.0100328	TRUE	2.98731e-12	C	T	0.364422
	rs1931263	-0.00760874	TRUE	4.00789e-08	G	T	0.510321
	rs1933270	0.00921831	TRUE	1.45376e-10	T	G	0.363726
	rs202645	-0.0101598	TRUE	3.86566e-09	A	G	0.202939
	rs2062882	-0.0081103	TRUE	1.11946e-08	G	A	0.586782
	rs2080870	0.00863309	TRUE	4.89431e-08	A	T	0.258107
	rs2254710	0.00899636	TRUE	3.46088e-08	C	A	0.236356
	rs2401924	0.0105718	TRUE	2.72492e-14	G	C	0.501955
	rs245774	-0.00901601	TRUE	7.44652e-09	A	G	0.271691
	rs2675638	0.00849857	TRUE	1.28173e-09	G	A	0.58057
	rs2678670	0.00873079	TRUE	3.1302e-10	A	T	0.485528
	rs2838834	-0.00936489	TRUE	6.33205e-10	C	T	0.699459
	rs28485305	0.00800666	TRUE	2.62834e-08	C	T	0.631482
	rs2867112	0.0147832	TRUE	4.79088e-15	T	G	0.834596
	rs2890772	-0.0136979	TRUE	2.08676e-22	G	T	0.413181
	rs2894808	-0.0152983	TRUE	3.54912e-09	T	A	0.922121
	rs317021	-0.011567	TRUE	1.05486e-10	T	A	0.814287
	rs326341	0.00943522	TRUE	1.23645e-11	G	A	0.524943
	rs329120	0.00965704	TRUE	6.29106e-12	C	T	0.580672
	rs34866095	-0.00857198	TRUE	1.2448e-08	A	G	0.686187
	rs348809	-0.00828381	TRUE	1.27523e-08	A	G	0.347637
	rs35169606	0.00877627	TRUE	1.21402e-09	T	G	0.612204
	rs35175834	-0.0164032	TRUE	4.56284e-22	G	A	0.78844
	rs35343344	0.00918144	TRUE	8.76744e-09	C	A	0.732713
	rs359243	-0.00871975	TRUE	9.50854e-10	T	C	0.392886
	rs369230	-0.00908882	TRUE	1.79773e-09	G	T	0.307565
	rs3742365	-0.0107929	TRUE	2.48534e-14	T	C	0.595136
	rs3769949	-0.00825646	TRUE	2.54357e-09	T	A	0.527845
	rs3811038	-0.00954466	TRUE	8.87731e-10	T	C	0.723852
	rs3896224	0.00962696	TRUE	1.12527e-11	A	G	0.585286
	rs421983	0.00870743	TRUE	3.29577e-10	T	C	0.519028
	rs4391802	0.0103191	TRUE	1.43999e-11	A	G	0.707464
	rs4473348	-0.0104317	TRUE	6.44295e-11	A	T	0.249978
	rs4543592	-0.00866243	TRUE	4.48896e-10	T	C	0.519912
	rs4571506	0.00787701	TRUE	1.51452e-08	C	T	0.539523
	rs4671357	-0.00944175	TRUE	1.09775e-11	T	C	0.518819
	rs4731925	-0.00829239	TRUE	2.62844e-08	C	T	0.315607
	rs4814873	0.00971214	TRUE	2.93535e-09	C	T	0.76659
	rs4949465	-0.0116055	TRUE	1.70503e-08	T	C	0.869552
	rs4957528	-0.0101225	TRUE	4.1543e-09	A	C	0.208497
	rs549845	0.0112613	TRUE	8.33731e-14	G	A	0.301161
	rs57611503	0.00774344	TRUE	4.00142e-08	G	A	0.484578
	rs6011779	0.0191152	TRUE	2.26166e-27	C	T	0.191239
	rs60952428	0.0134109	TRUE	2.96944e-08	T	C	0.909149
	rs6119897	-0.0128038	TRUE	3.56396e-15	G	A	0.761716
	rs61796681	-0.0134163	TRUE	4.21521e-08	A	T	0.912365
	rs62098013	-0.00856663	TRUE	4.0877e-09	G	A	0.63991
	rs62135536	0.0243444	TRUE	7.99558e-10	C	T	0.968256
	rs62155874	-0.0169073	TRUE	5.17876e-16	A	G	0.87336
	rs62175972	0.0217461	TRUE	1.71629e-08	T	C	0.965939
	rs624833	0.00928567	TRUE	6.59193e-10	T	G	0.694697
	rs6562474	0.00836914	TRUE	1.01638e-08	C	G	0.650606
	rs6598539	-0.00815056	TRUE	4.4589e-09	T	C	0.488672
	rs6741228	0.00793282	TRUE	1.58919e-08	T	C	0.433309
	rs67596067	-0.00887666	TRUE	1.15442e-09	G	A	0.648812
	rs6778080	0.0111141	TRUE	1.28257e-12	T	C	0.267372
	rs6779302	-0.00875253	TRUE	1.19045e-09	G	T	0.632921
	rs6935954	0.0095817	TRUE	8.21779e-12	A	G	0.421108
	rs6957896	-0.00758434	TRUE	4.54222e-08	C	T	0.503261
	rs6962772	0.011064	TRUE	7.77919e-09	A	G	0.845551
	rs7039819	0.00873433	TRUE	5.0817e-10	G	A	0.427307
	rs7077678	0.00855025	TRUE	2.59675e-09	C	T	0.623429
	rs71367545	-0.0103197	TRUE	1.38793e-09	G	A	0.790533
	rs7155595	-0.00885162	TRUE	2.51674e-09	A	C	0.674282
	rs71627581	0.0132566	TRUE	1.64709e-09	G	A	0.888811
	rs72674867	0.00898766	TRUE	3.78633e-08	A	T	0.764568
	rs72678864	0.0123829	TRUE	1.64387e-11	G	A	0.828591
	rs7297175	-0.00811649	TRUE	6.59963e-09	T	C	0.431355
	rs732083	0.00834823	TRUE	1.45253e-08	G	A	0.333362
	rs73220544	-0.0108189	TRUE	1.5436e-08	A	C	0.842295
	rs7333559	0.01074	TRUE	3.15122e-10	G	A	0.211711
	rs74086911	0.0148021	TRUE	2.11068e-08	G	A	0.925459
	rs7519626	0.00842015	TRUE	1.24529e-08	C	T	0.323676
	rs7528604	0.00965269	TRUE	5.66453e-12	G	A	0.565613
	rs7553348	0.00963399	TRUE	5.23647e-12	G	A	0.437656
	rs7569203	-0.0107595	TRUE	7.38863e-13	A	C	0.688725
	rs75742406	0.00961948	TRUE	1.28222e-09	G	A	0.738854
	rs76608582	0.0216317	TRUE	3.21106e-10	C	A	0.953011
	rs775758	0.00801379	TRUE	1.10819e-08	A	T	0.432859
	rs7766610	0.0125839	TRUE	2.23438e-12	C	A	0.182634
	rs7807019	-0.0104211	TRUE	6.68813e-14	A	G	0.540327
	rs8042134	-0.00994136	TRUE	1.28981e-12	T	G	0.541083
	rs8042849	0.0192164	TRUE	1.80749e-39	C	T	0.34229
	rs860326	0.00833808	TRUE	2.74769e-09	C	T	0.427696
	rs8614	-0.0114612	TRUE	1.78587e-10	C	A	0.817489
	rs889398	0.0092407	TRUE	6.29019e-11	C	T	0.588005
	rs9435340	0.00834773	TRUE	1.1906e-08	T	A	0.344234
	rs9842947	-0.00877189	TRUE	3.14145e-09	C	T	0.326165
	rs986391	0.0111388	TRUE	9.44044e-15	G	A	0.366555
	rs9904288	0.00842758	TRUE	3.13183e-08	T	C	0.707772
	rs9919670	-0.0152438	TRUE	7.64706e-27	G	A	0.612185
lifetimesmoking index - GCST90274782	SNP	Beta	SE	Pval	EA	OA	EAF
	rs10052591	0.00839979	TRUE	2.09059e-09	T	C	0.573358
	rs10226228	-0.0114099	TRUE	2.02225e-15	A	G	0.62964
	rs10282292	0.00896219	TRUE	5.86327e-10	C	T	0.361838
	rs1050847	0.00797046	TRUE	1.40479e-08	C	T	0.425845
	rs10823968	0.00813544	TRUE	2.13509e-08	A	T	0.632969
	rs10879871	-0.00957988	TRUE	5.01711e-11	T	G	0.343436
	rs10918701	0.00802389	TRUE	2.09912e-08	G	A	0.372247
	rs10922907	0.0101748	TRUE	3.0083e-13	A	T	0.45105
	rs11210229	0.011702	TRUE	1.95138e-16	A	G	0.383666
	rs112282219	-0.0231662	TRUE	3.81684e-11	G	A	0.958949
	rs11255908	-0.0100713	TRUE	2.27142e-10	T	G	0.743485
	rs113382419	-0.0282339	TRUE	2.9683e-37	C	A	0.889325
	rs11768481	0.00901238	TRUE	9.86497e-10	C	A	0.666168
	rs11783093	0.01571	TRUE	1.19645e-16	C	T	0.838811
	rs11861214	0.00945079	TRUE	2.02004e-08	G	T	0.78364
	rs1193237	-0.00776138	TRUE	2.77434e-08	G	C	0.439176
	rs11948770	-0.0102364	TRUE	4.91396e-10	T	C	0.768248
	rs12202536	-0.00823391	TRUE	2.83757e-09	A	G	0.512754
	rs1221148	0.00916504	TRUE	7.34791e-11	C	G	0.587062
	rs12244388	-0.0132503	TRUE	1.43037e-19	G	A	0.661124
	rs1246265	-0.00886526	TRUE	4.23734e-09	T	C	0.30456
	rs12481282	-0.00894356	TRUE	7.81228e-09	G	C	0.722343
	rs12623702	-0.00977238	TRUE	7.69977e-12	A	G	0.613375
	rs12708665	-0.0090871	TRUE	3.52464e-09	A	G	0.284632
	rs12831617	-0.00918459	TRUE	1.86711e-08	C	T	0.764305
	rs12967855	0.0081887	TRUE	3.10565e-08	A	G	0.331225
	rs13009008	0.00863272	TRUE	4.64306e-09	A	G	0.327713
	rs13016665	-0.00848745	TRUE	1.83482e-09	C	A	0.576725
	rs13153393	-0.0137451	TRUE	2.53957e-10	A	G	0.883937
	rs13296519	-0.00970128	TRUE	8.07108e-12	G	T	0.606385
	rs136233	-0.00995614	TRUE	1.82793e-08	A	G	0.809084
	rs147412694	-0.0115726	TRUE	2.87154e-09	G	A	0.850009
	rs17309874	-0.0112899	TRUE	9.68298e-13	G	A	0.740357
	rs17553262	-0.0127323	TRUE	5.32953e-09	A	C	0.884605
	rs17576594	0.0109502	TRUE	1.6964e-12	G	A	0.7235
	rs1922018	0.0100328	TRUE	2.98731e-12	C	T	0.364422
	rs1931263	-0.00760874	TRUE	4.00789e-08	G	T	0.510321
	rs1933270	0.00921831	TRUE	1.45376e-10	T	G	0.363726
	rs202645	-0.0101598	TRUE	3.86566e-09	A	G	0.202939
	rs2062882	-0.0081103	TRUE	1.11946e-08	G	A	0.586782
	rs2080870	0.00863309	TRUE	4.89431e-08	A	T	0.258107
	rs2254710	0.00899636	TRUE	3.46088e-08	C	A	0.236356
	rs2401924	0.0105718	TRUE	2.72492e-14	G	C	0.501955
	rs245774	-0.00901601	TRUE	7.44652e-09	A	G	0.271691
	rs2675638	0.00849857	TRUE	1.28173e-09	G	A	0.58057
	rs2678670	0.00873079	TRUE	3.1302e-10	A	T	0.485528
	rs2838834	-0.00936489	TRUE	6.33205e-10	C	T	0.699459
	rs28485305	0.00800666	TRUE	2.62834e-08	C	T	0.631482
	rs2867112	0.0147832	TRUE	4.79088e-15	T	G	0.834596
	rs2890772	-0.0136979	TRUE	2.08676e-22	G	T	0.413181
	rs2894808	-0.0152983	TRUE	3.54912e-09	T	A	0.922121
	rs317021	-0.011567	TRUE	1.05486e-10	T	A	0.814287
	rs326341	0.00943522	TRUE	1.23645e-11	G	A	0.524943
	rs329120	0.00965704	TRUE	6.29106e-12	C	T	0.580672
	rs34866095	-0.00857198	TRUE	1.2448e-08	A	G	0.686187
	rs348809	-0.00828381	TRUE	1.27523e-08	A	G	0.347637
	rs35169606	0.00877627	TRUE	1.21402e-09	T	G	0.612204
	rs35175834	-0.0164032	TRUE	4.56284e-22	G	A	0.78844
	rs35343344	0.00918144	TRUE	8.76744e-09	C	A	0.732713
	rs359243	-0.00871975	TRUE	9.50854e-10	T	C	0.392886
	rs369230	-0.00908882	TRUE	1.79773e-09	G	T	0.307565
	rs3742365	-0.0107929	TRUE	2.48534e-14	T	C	0.595136
	rs3769949	-0.00825646	TRUE	2.54357e-09	T	A	0.527845
	rs3811038	-0.00954466	TRUE	8.87731e-10	T	C	0.723852
	rs3896224	0.00962696	TRUE	1.12527e-11	A	G	0.585286
	rs421983	0.00870743	TRUE	3.29577e-10	T	C	0.519028
	rs4391802	0.0103191	TRUE	1.43999e-11	A	G	0.707464
	rs4473348	-0.0104317	TRUE	6.44295e-11	A	T	0.249978
	rs4543592	-0.00866243	TRUE	4.48896e-10	T	C	0.519912
	rs4571506	0.00787701	TRUE	1.51452e-08	C	T	0.539523
	rs4671357	-0.00944175	TRUE	1.09775e-11	T	C	0.518819
	rs4731925	-0.00829239	TRUE	2.62844e-08	C	T	0.315607
	rs4814873	0.00971214	TRUE	2.93535e-09	C	T	0.76659
	rs4949465	-0.0116055	TRUE	1.70503e-08	T	C	0.869552
	rs4957528	-0.0101225	TRUE	4.1543e-09	A	C	0.208497
	rs549845	0.0112613	TRUE	8.33731e-14	G	A	0.301161
	rs57611503	0.00774344	TRUE	4.00142e-08	G	A	0.484578
	rs6011779	0.0191152	TRUE	2.26166e-27	C	T	0.191239
	rs60952428	0.0134109	TRUE	2.96944e-08	T	C	0.909149
	rs6119897	-0.0128038	TRUE	3.56396e-15	G	A	0.761716
	rs61796681	-0.0134163	TRUE	4.21521e-08	A	T	0.912365
	rs62098013	-0.00856663	TRUE	4.0877e-09	G	A	0.63991
	rs62135536	0.0243444	TRUE	7.99558e-10	C	T	0.968256
	rs62155874	-0.0169073	TRUE	5.17876e-16	A	G	0.87336
	rs62175972	0.0217461	TRUE	1.71629e-08	T	C	0.965939
	rs624833	0.00928567	TRUE	6.59193e-10	T	G	0.694697
	rs6562474	0.00836914	TRUE	1.01638e-08	C	G	0.650606
	rs6598539	-0.00815056	TRUE	4.4589e-09	T	C	0.488672
	rs6741228	0.00793282	TRUE	1.58919e-08	T	C	0.433309
	rs67596067	-0.00887666	TRUE	1.15442e-09	G	A	0.648812
	rs6778080	0.0111141	TRUE	1.28257e-12	T	C	0.267372
	rs6779302	-0.00875253	TRUE	1.19045e-09	G	T	0.632921
	rs6935954	0.0095817	TRUE	8.21779e-12	A	G	0.421108
	rs6957896	-0.00758434	TRUE	4.54222e-08	C	T	0.503261
	rs6962772	0.011064	TRUE	7.77919e-09	A	G	0.845551
	rs7039819	0.00873433	TRUE	5.0817e-10	G	A	0.427307
	rs7077678	0.00855025	TRUE	2.59675e-09	C	T	0.623429
	rs71367545	-0.0103197	TRUE	1.38793e-09	G	A	0.790533
	rs7155595	-0.00885162	TRUE	2.51674e-09	A	C	0.674282
	rs71627581	0.0132566	TRUE	1.64709e-09	G	A	0.888811
	rs72674867	0.00898766	TRUE	3.78633e-08	A	T	0.764568
	rs72678864	0.0123829	TRUE	1.64387e-11	G	A	0.828591
	rs7297175	-0.00811649	TRUE	6.59963e-09	T	C	0.431355
	rs732083	0.00834823	TRUE	1.45253e-08	G	A	0.333362
	rs73220544	-0.0108189	TRUE	1.5436e-08	A	C	0.842295
	rs7333559	0.01074	TRUE	3.15122e-10	G	A	0.211711
	rs74086911	0.0148021	TRUE	2.11068e-08	G	A	0.925459
	rs7519626	0.00842015	TRUE	1.24529e-08	C	T	0.323676
	rs7528604	0.00965269	TRUE	5.66453e-12	G	A	0.565613
	rs7553348	0.00963399	TRUE	5.23647e-12	G	A	0.437656
	rs7569203	-0.0107595	TRUE	7.38863e-13	A	C	0.688725
	rs75742406	0.00961948	TRUE	1.28222e-09	G	A	0.738854
	rs76608582	0.0216317	TRUE	3.21106e-10	C	A	0.953011
	rs775758	0.00801379	TRUE	1.10819e-08	A	T	0.432859
	rs7766610	0.0125839	TRUE	2.23438e-12	C	A	0.182634
	rs7807019	-0.0104211	TRUE	6.68813e-14	A	G	0.540327
	rs8042134	-0.00994136	TRUE	1.28981e-12	T	G	0.541083
	rs8042849	0.0192164	TRUE	1.80749e-39	C	T	0.34229
	rs860326	0.00833808	TRUE	2.74769e-09	C	T	0.427696
	rs8614	-0.0114612	TRUE	1.78587e-10	C	A	0.817489
	rs889398	0.0092407	TRUE	6.29019e-11	C	T	0.588005
	rs9435340	0.00834773	TRUE	1.1906e-08	T	A	0.344234
	rs9842947	-0.00877189	TRUE	3.14145e-09	C	T	0.326165
	rs986391	0.0111388	TRUE	9.44044e-15	G	A	0.366555
	rs9904288	0.00842758	TRUE	3.13183e-08	T	C	0.707772
	rs9919670	-0.0152438	TRUE	7.64706e-27	G	A	0.612185
lifetimesmoking index - GCST90274793	SNP	Beta	SE	Pval	EA	OA	EAF
	rs10052591	0.00839979	TRUE	2.09059e-09	T	C	0.573358
	rs10226228	-0.0114099	TRUE	2.02225e-15	A	G	0.62964
	rs10282292	0.00896219	TRUE	5.86327e-10	C	T	0.361838
	rs1050847	0.00797046	TRUE	1.40479e-08	C	T	0.425845
	rs10823968	0.00813544	TRUE	2.13509e-08	A	T	0.632969
	rs10879871	-0.00957988	TRUE	5.01711e-11	T	G	0.343436
	rs10918701	0.00802389	TRUE	2.09912e-08	G	A	0.372247
	rs10922907	0.0101748	TRUE	3.0083e-13	A	T	0.45105
	rs11210229	0.011702	TRUE	1.95138e-16	A	G	0.383666
	rs112282219	-0.0231662	TRUE	3.81684e-11	G	A	0.958949
	rs11255908	-0.0100713	TRUE	2.27142e-10	T	G	0.743485
	rs113382419	-0.0282339	TRUE	2.9683e-37	C	A	0.889325
	rs11768481	0.00901238	TRUE	9.86497e-10	C	A	0.666168
	rs11783093	0.01571	TRUE	1.19645e-16	C	T	0.838811
	rs11861214	0.00945079	TRUE	2.02004e-08	G	T	0.78364
	rs1193237	-0.00776138	TRUE	2.77434e-08	G	C	0.439176
	rs11948770	-0.0102364	TRUE	4.91396e-10	T	C	0.768248
	rs12202536	-0.00823391	TRUE	2.83757e-09	A	G	0.512754
	rs1221148	0.00916504	TRUE	7.34791e-11	C	G	0.587062
	rs12244388	-0.0132503	TRUE	1.43037e-19	G	A	0.661124
	rs1246265	-0.00886526	TRUE	4.23734e-09	T	C	0.30456
	rs12481282	-0.00894356	TRUE	7.81228e-09	G	C	0.722343
	rs12623702	-0.00977238	TRUE	7.69977e-12	A	G	0.613375
	rs12708665	-0.0090871	TRUE	3.52464e-09	A	G	0.284632
	rs12831617	-0.00918459	TRUE	1.86711e-08	C	T	0.764305
	rs12967855	0.0081887	TRUE	3.10565e-08	A	G	0.331225
	rs13009008	0.00863272	TRUE	4.64306e-09	A	G	0.327713
	rs13016665	-0.00848745	TRUE	1.83482e-09	C	A	0.576725
	rs13153393	-0.0137451	TRUE	2.53957e-10	A	G	0.883937
	rs13296519	-0.00970128	TRUE	8.07108e-12	G	T	0.606385
	rs136233	-0.00995614	TRUE	1.82793e-08	A	G	0.809084
	rs147412694	-0.0115726	TRUE	2.87154e-09	G	A	0.850009
	rs17309874	-0.0112899	TRUE	9.68298e-13	G	A	0.740357
	rs17553262	-0.0127323	TRUE	5.32953e-09	A	C	0.884605
	rs17576594	0.0109502	TRUE	1.6964e-12	G	A	0.7235
	rs1922018	0.0100328	TRUE	2.98731e-12	C	T	0.364422
	rs1931263	-0.00760874	TRUE	4.00789e-08	G	T	0.510321
	rs1933270	0.00921831	TRUE	1.45376e-10	T	G	0.363726
	rs202645	-0.0101598	TRUE	3.86566e-09	A	G	0.202939
	rs2062882	-0.0081103	TRUE	1.11946e-08	G	A	0.586782
	rs2080870	0.00863309	TRUE	4.89431e-08	A	T	0.258107
	rs2254710	0.00899636	TRUE	3.46088e-08	C	A	0.236356
	rs2401924	0.0105718	TRUE	2.72492e-14	G	C	0.501955
	rs245774	-0.00901601	TRUE	7.44652e-09	A	G	0.271691
	rs2675638	0.00849857	TRUE	1.28173e-09	G	A	0.58057
	rs2678670	0.00873079	TRUE	3.1302e-10	A	T	0.485528
	rs2838834	-0.00936489	TRUE	6.33205e-10	C	T	0.699459
	rs28485305	0.00800666	TRUE	2.62834e-08	C	T	0.631482
	rs2867112	0.0147832	TRUE	4.79088e-15	T	G	0.834596
	rs2890772	-0.0136979	TRUE	2.08676e-22	G	T	0.413181
	rs2894808	-0.0152983	TRUE	3.54912e-09	T	A	0.922121
	rs317021	-0.011567	TRUE	1.05486e-10	T	A	0.814287
	rs326341	0.00943522	TRUE	1.23645e-11	G	A	0.524943
	rs329120	0.00965704	TRUE	6.29106e-12	C	T	0.580672
	rs34866095	-0.00857198	TRUE	1.2448e-08	A	G	0.686187
	rs348809	-0.00828381	TRUE	1.27523e-08	A	G	0.347637
	rs35169606	0.00877627	TRUE	1.21402e-09	T	G	0.612204
	rs35175834	-0.0164032	TRUE	4.56284e-22	G	A	0.78844
	rs35343344	0.00918144	TRUE	8.76744e-09	C	A	0.732713
	rs359243	-0.00871975	TRUE	9.50854e-10	T	C	0.392886
	rs369230	-0.00908882	TRUE	1.79773e-09	G	T	0.307565
	rs3742365	-0.0107929	TRUE	2.48534e-14	T	C	0.595136
	rs3769949	-0.00825646	TRUE	2.54357e-09	T	A	0.527845
	rs3811038	-0.00954466	TRUE	8.87731e-10	T	C	0.723852
	rs3896224	0.00962696	TRUE	1.12527e-11	A	G	0.585286
	rs421983	0.00870743	TRUE	3.29577e-10	T	C	0.519028
	rs4391802	0.0103191	TRUE	1.43999e-11	A	G	0.707464
	rs4473348	-0.0104317	TRUE	6.44295e-11	A	T	0.249978
	rs4543592	-0.00866243	TRUE	4.48896e-10	T	C	0.519912
	rs4571506	0.00787701	TRUE	1.51452e-08	C	T	0.539523
	rs4671357	-0.00944175	TRUE	1.09775e-11	T	C	0.518819
	rs4731925	-0.00829239	TRUE	2.62844e-08	C	T	0.315607
	rs4814873	0.00971214	TRUE	2.93535e-09	C	T	0.76659
	rs4949465	-0.0116055	TRUE	1.70503e-08	T	C	0.869552
	rs4957528	-0.0101225	TRUE	4.1543e-09	A	C	0.208497
	rs549845	0.0112613	TRUE	8.33731e-14	G	A	0.301161
	rs57611503	0.00774344	TRUE	4.00142e-08	G	A	0.484578
	rs6011779	0.0191152	TRUE	2.26166e-27	C	T	0.191239
	rs60952428	0.0134109	TRUE	2.96944e-08	T	C	0.909149
	rs6119897	-0.0128038	TRUE	3.56396e-15	G	A	0.761716
	rs61796681	-0.0134163	TRUE	4.21521e-08	A	T	0.912365
	rs62098013	-0.00856663	TRUE	4.0877e-09	G	A	0.63991
	rs62135536	0.0243444	TRUE	7.99558e-10	C	T	0.968256
	rs62155874	-0.0169073	TRUE	5.17876e-16	A	G	0.87336
	rs62175972	0.0217461	TRUE	1.71629e-08	T	C	0.965939
	rs624833	0.00928567	TRUE	6.59193e-10	T	G	0.694697
	rs6562474	0.00836914	TRUE	1.01638e-08	C	G	0.650606
	rs6598539	-0.00815056	TRUE	4.4589e-09	T	C	0.488672
	rs6741228	0.00793282	TRUE	1.58919e-08	T	C	0.433309
	rs67596067	-0.00887666	TRUE	1.15442e-09	G	A	0.648812
	rs6778080	0.0111141	TRUE	1.28257e-12	T	C	0.267372
	rs6779302	-0.00875253	TRUE	1.19045e-09	G	T	0.632921
	rs6935954	0.0095817	TRUE	8.21779e-12	A	G	0.421108
	rs6957896	-0.00758434	TRUE	4.54222e-08	C	T	0.503261
	rs6962772	0.011064	TRUE	7.77919e-09	A	G	0.845551
	rs7039819	0.00873433	TRUE	5.0817e-10	G	A	0.427307
	rs7077678	0.00855025	TRUE	2.59675e-09	C	T	0.623429
	rs71367545	-0.0103197	TRUE	1.38793e-09	G	A	0.790533
	rs7155595	-0.00885162	TRUE	2.51674e-09	A	C	0.674282
	rs71627581	0.0132566	TRUE	1.64709e-09	G	A	0.888811
	rs72674867	0.00898766	TRUE	3.78633e-08	A	T	0.764568
	rs72678864	0.0123829	TRUE	1.64387e-11	G	A	0.828591
	rs7297175	-0.00811649	TRUE	6.59963e-09	T	C	0.431355
	rs732083	0.00834823	TRUE	1.45253e-08	G	A	0.333362
	rs73220544	-0.0108189	TRUE	1.5436e-08	A	C	0.842295
	rs7333559	0.01074	TRUE	3.15122e-10	G	A	0.211711
	rs74086911	0.0148021	TRUE	2.11068e-08	G	A	0.925459
	rs7519626	0.00842015	TRUE	1.24529e-08	C	T	0.323676
	rs7528604	0.00965269	TRUE	5.66453e-12	G	A	0.565613
	rs7553348	0.00963399	TRUE	5.23647e-12	G	A	0.437656
	rs7569203	-0.0107595	TRUE	7.38863e-13	A	C	0.688725
	rs75742406	0.00961948	TRUE	1.28222e-09	G	A	0.738854
	rs76608582	0.0216317	TRUE	3.21106e-10	C	A	0.953011
	rs775758	0.00801379	TRUE	1.10819e-08	A	T	0.432859
	rs7766610	0.0125839	TRUE	2.23438e-12	C	A	0.182634
	rs7807019	-0.0104211	TRUE	6.68813e-14	A	G	0.540327
	rs8042134	-0.00994136	TRUE	1.28981e-12	T	G	0.541083
	rs8042849	0.0192164	TRUE	1.80749e-39	C	T	0.34229
	rs860326	0.00833808	TRUE	2.74769e-09	C	T	0.427696
	rs8614	-0.0114612	TRUE	1.78587e-10	C	A	0.817489
	rs889398	0.0092407	TRUE	6.29019e-11	C	T	0.588005
	rs9435340	0.00834773	TRUE	1.1906e-08	T	A	0.344234
[truncated: 941 more rows]

## Sheet: S3
Table S3. The instrumental variables of AF.
GCST90274772-AF	SNP	Beta	SE	Pval	EA	OA	EAF
	rs117191103	0.3553	0.0437	4.28e-16	T	C	0.0208											samplesize.exposure	exposure	mr_keep.exposure	pval_origin.exposure	id.exposure	data_source.exposure	action	SNP_index	mr_keep	samplesize.outcome	R2	f	meanf
	rs11755766	-0.0504	0.0112	6.8e-06	T	C	0.5049											14736	exposure	TRUE	reported	YTPCp6	textfile	2	1	TRUE	NA	0.00446585	66.095	78.1331
	rs12152184	0.1085	0.0205	1.21e-07	A	G	0.8849											14735	exposure	TRUE	reported	YTPCp6	textfile	2	1	TRUE	NA	0.00137239	20.2473	78.1331
	rs12500563	0.3143	0.0687	4.76e-06	T	G	0.9875											12402	exposure	TRUE	reported	YTPCp6	textfile	2	1	TRUE	NA	0.00225362	28.008	78.1331
	rs138897138	0.109	0.0216	4.5e-07	A	G	0.914											10795	exposure	TRUE	reported	YTPCp6	textfile	2	1	TRUE	NA	0.00193514	20.9264	78.1331
	rs144949926	-0.2655	0.0591	7.04e-06	A	G	0.9784											14288	exposure	TRUE	reported	YTPCp6	textfile	2	1	TRUE	NA	0.0017791	25.4615	78.1331
	rs149900704	-0.1956	0.0442	9.63e-06	A	G	0.0203											14288	exposure	TRUE	reported	YTPCp6	textfile	2	1	TRUE	NA	0.00141049	20.1787	78.1331
	rs17372980	-0.0611	0.0134	5.12e-06	T	C	0.7421											14732	exposure	TRUE	reported	YTPCp6	textfile	2	1	TRUE	NA	0.00132756	19.581	78.1331
	rs187640246	-0.2717	0.0604	6.85e-06	T	C	0.0134											14288	exposure	TRUE	reported	YTPCp6	textfile	2	1	TRUE	NA	0.00145301	20.788	78.1331
	rs1883832	-0.4519	0.0126	1e-200	T	C	0.2575											12792	exposure	TRUE	reported	YTPCp6	textfile	2	1	FALSE	NA	0.00157936	20.2319	78.1331
	rs34755276	0.0587	0.0131	7.43e-06	A	G	0.3475											14736	exposure	TRUE	reported	YTPCp6	textfile	2	1	TRUE	NA	0.0802821	1286.13	78.1331
	rs35864161	-0.1269	0.0284	7.88e-06	T	G	0.9543											12403	exposure	TRUE	reported	YTPCp6	textfile	2	1	TRUE	NA	0.00161623	20.0754	78.1331
	rs3967170	0.0789	0.017	3.46e-06	A	G	0.1353											14735	exposure	TRUE	reported	YTPCp6	textfile	2	1	TRUE	NA	0.00135316	19.9631	78.1331
	rs404842	-0.0599	0.0123	1.12e-06	A	G	0.6433											14721	exposure	TRUE	reported	YTPCp6	textfile	2	1	TRUE	NA	0.00146111	21.5376	78.1331
	rs4278412	0.1978	0.0413	1.67e-06	C	G	0.0203											14287	exposure	TRUE	reported	YTPCp6	textfile	2	1	TRUE	NA	0.00165723	23.7128	78.1331
	rs4664334	0.0541	0.0118	4.55e-06	T	C	0.5003											14725	exposure	TRUE	reported	YTPCp6	textfile	2	1	TRUE	NA	0.00155533	22.9347	78.1331
	rs7250371	0.0686	0.0116	3.34e-09	T	C	0.3648											14288	exposure	TRUE	reported	YTPCp6	textfile	2	1	TRUE	NA	0.001469	21.017	78.1331
	rs73128569	-0.1788	0.0268	2.53e-11	A	T	0.9406											14722	exposure	TRUE	reported	YTPCp6	textfile	2	1	TRUE	NA	0.00236993	34.9682	78.1331
	rs74794857	0.0707	0.0138	3e-07	T	C	0.4128											14288	exposure	TRUE	reported	YTPCp6	textfile	2	1	TRUE	NA	0.00310558	44.5046	78.1331
	rs75626299	0.1458	0.0316	3.95e-06	C	G	0.9638											11760	exposure	TRUE	reported	YTPCp6	textfile	2	1	TRUE	NA	0.00222692	26.2426	78.1331
	rs7798473	-0.1041	0.0235	9.43e-06	A	C	0.0609											14728	exposure	TRUE	reported	YTPCp6	textfile	2	1	TRUE	NA	0.00144334	21.2854	78.1331
	rs8024256	-0.0562	0.0121	3.41e-06	A	G	0.3092											14734	exposure	TRUE	reported	YTPCp6	textfile	2	1	TRUE	NA	0.00133005	19.6204	78.1331
	rs9526031	0.064	0.012	9.64e-08	A	C	0.4882											14736	exposure	TRUE	reported	YTPCp6	textfile	2	1	TRUE	NA	0.0014618	21.5696	78.1331
	rs9993874	-0.0582	0.0125	3.22e-06	A	G	0.4883											14288	exposure	TRUE	reported	YTPCp6	textfile	2	1	TRUE	NA	0.00198684	28.4405	78.1331
GCST90274781 - AF	SNP	Beta	SE	Pval	EA	OA	EAF											12403	exposure	TRUE	reported	YTPCp6	textfile	2	1	TRUE	NA	0.00174478	21.6748	78.1331
	rs10733789	-0.0815	0.0127	1.39e-10	T	C	0.6875											samplesize.exposure	exposure	mr_keep.exposure	pval_origin.exposure	id.exposure	data_source.exposure	action	SNP_index	mr_keep	samplesize.outcome	R2	f	meanf
	rs10876335	0.0607	0.0133	5.02e-06	C	G	0.3069											14287	exposure	TRUE	reported	mbnI2U	textfile	2	1	TRUE	NA	0.0028742	41.1763	30.1114
	rs10898158	0.0609	0.0121	4.83e-07	A	G	0.6028											13240	exposure	TRUE	reported	mbnI2U	textfile	2	1	TRUE	NA	0.00157074	20.8261	30.1114
	rs111787182	-0.1445	0.0314	4.19e-06	A	C	0.951											14288	exposure	TRUE	reported	mbnI2U	textfile	2	1	TRUE	NA	0.0017698	25.3281	30.1114
	rs112884138	-0.0976	0.0209	3.01e-06	T	C	0.0892											13224	exposure	TRUE	reported	mbnI2U	textfile	2	1	TRUE	NA	0.00159889	21.1744	30.1114
	rs114013730	0.3893	0.0853	5.02e-06	A	G	0.9892											14728	exposure	TRUE	reported	mbnI2U	textfile	2	1	TRUE	NA	0.0014785	21.8046	30.1114
	rs115344667	-0.1344	0.0302	8.57e-06	T	C	0.9568											11961	exposure	TRUE	reported	mbnI2U	textfile	2	1	TRUE	NA	0.00173839	20.8256	30.1114
	rs116470923	-0.1975	0.0427	3.74e-06	T	C	0.0216											14736	exposure	TRUE	reported	mbnI2U	textfile	2	1	TRUE	NA	0.00134221	19.8028	30.1114
	rs12433317	0.0571	0.012	1.95e-06	A	G	0.4282											14736	exposure	TRUE	reported	mbnI2U	textfile	2	1	TRUE	NA	0.00144967	21.3904	30.1114
	rs12998222	0.2339	0.0528	9.43e-06	T	C	0.9855											14288	exposure	TRUE	reported	mbnI2U	textfile	2	1	TRUE	NA	0.00158216	22.6386	30.1114
	rs144908342	-0.1763	0.0394	7.65e-06	A	G	0.0292											13801	exposure	TRUE	reported	mbnI2U	textfile	2	1	TRUE	NA	0.00141992	19.6214	30.1114
	rs146418170	0.1109	0.0245	6e-06	G	GTGCT	0.9117											14727	exposure	TRUE	reported	mbnI2U	textfile	2	1	TRUE	NA	0.00135771	20.0195	30.1114
	rs147096628	-0.239	0.0529	6.24e-06	A	C	0.0224											10894	exposure	TRUE	reported	mbnI2U	textfile	2	1	TRUE	NA	0.00187727	20.4857	30.1114
	rs148828177	-0.1509	0.034	9.07e-06	T	C	0.0385											12935	exposure	TRUE	reported	mbnI2U	textfile	2	1	TRUE	NA	0.00157555	20.4088	30.1114
	rs17466177	-0.1822	0.0409	8.4e-06	T	C	0.9741											14732	exposure	TRUE	reported	mbnI2U	textfile	2	1	TRUE	NA	0.0013353	19.6953	30.1114
	rs17824652	0.1168	0.0258	5.98e-06	T	C	0.9406											14723	exposure	TRUE	reported	mbnI2U	textfile	2	1	TRUE	NA	0.00134607	19.8423	30.1114
	rs185516256	0.1566	0.0349	7.22e-06	T	C	0.9575											14288	exposure	TRUE	reported	mbnI2U	textfile	2	1	TRUE	NA	0.00143236	20.4921	30.1114
	rs2013836	0.1383	0.0309	7.62e-06	A	C	0.0402											14288	exposure	TRUE	reported	mbnI2U	textfile	2	1	TRUE	NA	0.00140718	20.1313	30.1114
	rs2245786	-0.0599	0.0131	4.82e-06	A	G	0.6525											14732	exposure	TRUE	reported	mbnI2U	textfile	2	1	TRUE	NA	0.00135792	20.0294	30.1114
	rs2678131	-0.1497	0.033	5.72e-06	T	C	0.0348											14721	exposure	TRUE	reported	mbnI2U	textfile	2	1	TRUE	NA	0.00141826	20.9051	30.1114
	rs2894233	-0.2236	0.047	1.96e-06	A	G	0.9724											14720	exposure	TRUE	reported	mbnI2U	textfile	2	1	TRUE	NA	0.00139605	20.5758	30.1114
	rs3184504	0.1236	0.0132	7.7e-21	T	C	0.4764											11917	exposure	TRUE	reported	mbnI2U	textfile	2	1	TRUE	NA	0.00189564	22.6295	30.1114
	rs374784992	0.1349	0.0297	5.57e-06	A	G	0.9402											11785	exposure	TRUE	reported	mbnI2U	textfile	2	1	TRUE	NA	0.00738483	87.6628	30.1114
	rs4748380	0.0901	0.019	2.12e-06	T	C	0.1188											11760	exposure	TRUE	reported	mbnI2U	textfile	2	1	TRUE	NA	0.00175123	20.6271	30.1114
	rs59148364	0.1821	0.0378	1.45e-06	A	G	0.0278											14732	exposure	TRUE	reported	mbnI2U	textfile	2	1	TRUE	NA	0.00152412	22.4845	30.1114
	rs60141220	-0.0777	0.0165	2.49e-06	A	G	0.1703											14721	exposure	TRUE	reported	mbnI2U	textfile	2	1	TRUE	NA	0.00157404	23.2048	30.1114
	rs62291421	0.2674	0.0518	2.44e-07	C	G	0.9763											13221	exposure	TRUE	reported	mbnI2U	textfile	2	1	TRUE	NA	0.00167449	22.1722	30.1114
	rs6827617	-0.1724	0.0118	2.42e-48	A	G	0.6041											12305	exposure	TRUE	reported	mbnI2U	textfile	2	1	TRUE	NA	0.00216094	26.6436	30.1114
	rs7009937	0.1175	0.025	2.6e-06	T	C	0.9321											14718	exposure	TRUE	reported	mbnI2U	textfile	2	1	TRUE	NA	0.0142958	213.428	30.1114
	rs7222922	-0.0882	0.0182	1.26e-06	T	C	0.1205											14288	exposure	TRUE	reported	mbnI2U	textfile	2	1	TRUE	NA	0.00154367	22.0869	30.1114
	rs72747175	0.1535	0.0326	2.49e-06	A	G	0.9608											14726	exposure	TRUE	reported	mbnI2U	textfile	2	1	TRUE	NA	0.00159227	23.482	30.1114
	rs72925566	-0.0973	0.0185	1.44e-07	A	G	0.1651											14730	exposure	TRUE	reported	mbnI2U	textfile	2	1	TRUE	NA	0.00150288	22.1678	30.1114
	rs7475335	-0.0646	0.0124	1.89e-07	A	C	0.3172											11337	exposure	TRUE	reported	mbnI2U	textfile	2	1	TRUE	NA	0.00243403	27.657	30.1114
	rs75612655	0.5352	0.0705	3.16e-14	T	C	0.0084											14735	exposure	TRUE	reported	mbnI2U	textfile	2	1	TRUE	NA	0.00183854	27.1371	30.1114
	rs7750544	-0.0773	0.0164	2.44e-06	T	C	0.165											12935	exposure	TRUE	reported	mbnI2U	textfile	2	1	TRUE	NA	0.00443565	57.6218	30.1114
	rs77516076	0.1915	0.0432	9.3e-06	C	G	0.0233											13644	exposure	TRUE	reported	mbnI2U	textfile	2	1	TRUE	NA	0.00162563	22.213	30.1114
	rs78632565	0.1082	0.0214	4.28e-07	T	C	0.9152											14730	exposure	TRUE	reported	mbnI2U	textfile	2	1	TRUE	NA	0.00133226	19.6477	30.1114
	rs79378014	-0.1549	0.0341	5.56e-06	A	T	0.0325											14722	exposure	TRUE	reported	mbnI2U	textfile	2	1	TRUE	NA	0.00173343	25.5604	30.1114
GCST90274783 - AF	SNP	Beta	SE	Pval	EA	OA	EAF											14734	exposure	TRUE	reported	mbnI2U	textfile	2	1	TRUE	NA	0.00139851	20.6317	30.1114
	rs10984957	-0.1024	0.0228	7.08e-06	A	C	0.0754											samplesize.exposure	exposure	mr_keep.exposure	pval_origin.exposure	id.exposure	data_source.exposure	action	SNP_index	mr_keep	samplesize.outcome	R2	f	meanf
	rs11547311	0.1285	0.0272	2.31e-06	T	C	0.0649											14740	exposure	TRUE	reported	Kpffuc	textfile	2	1	TRUE	NA	0.00136659	20.1684	93.529
	rs11598331	0.0791	0.0179	9.92e-06	A	G	0.1233											13232	exposure	TRUE	reported	Kpffuc	textfile	2	1	TRUE	NA	0.00168388	22.3153	93.529
	rs116381873	-0.264	0.0531	6.64e-07	T	C	0.9852											14737	exposure	TRUE	reported	Kpffuc	textfile	2	1	TRUE	NA	0.00132331	19.5249	93.529
	rs117109857	0.1897	0.0415	4.85e-06	C	G	0.0242											13379	exposure	TRUE	reported	Kpffuc	textfile	2	1	TRUE	NA	0.00184414	24.7146	93.529
	rs118177380	0.2275	0.051	8.17e-06	A	G	0.0188											14743	exposure	TRUE	reported	Kpffuc	textfile	2	1	TRUE	NA	0.00141526	20.892	93.529
	rs12075	0.0816	0.0115	1.29e-12	A	G	0.5554											14296	exposure	TRUE	reported	Kpffuc	textfile	2	1	TRUE	NA	0.00138996	19.8958	93.529
	rs12480971	-0.1011	0.0225	7.01e-06	T	C	0.0744											14741	exposure	TRUE	reported	Kpffuc	textfile	2	1	TRUE	NA	0.0034039	50.3414	93.529
	rs140636555	0.0884	0.018	9.06e-07	T	TA	0.839											14729	exposure	TRUE	reported	Kpffuc	textfile	2	1	TRUE	NA	0.00136889	20.1873	93.529
	rs142702207	-0.1882	0.0419	7.07e-06	T	C	0.0296											11334	exposure	TRUE	reported	Kpffuc	textfile	2	1	TRUE	NA	0.0021235	24.1148	93.529
	rs144620567	0.1887	0.0426	9.44e-06	T	C	0.9761											14249	exposure	TRUE	reported	Kpffuc	textfile	2	1	TRUE	NA	0.00141388	20.1721	93.529
	rs147772671	0.1961	0.0439	7.93e-06	T	TA	0.9688											14738	exposure	TRUE	reported	Kpffuc	textfile	2	1	TRUE	NA	0.00132956	19.6185	93.529
	rs16850073	0.4978	0.0118	1e-200	T	C	0.3722											11328	exposure	TRUE	reported	Kpffuc	textfile	2	1	TRUE	NA	0.00175836	19.9503	93.529
	rs17147002	-0.0538	0.0119	6.15e-06	A	G	0.5826											14296	exposure	TRUE	reported	Kpffuc	textfile	2	1	TRUE	NA	0.110707	1779.45	93.529
	rs182381042	-0.3831	0.0799	1.63e-06	A	G	0.0074											14734	exposure	TRUE	reported	Kpffuc	textfile	2	1	TRUE	NA	0.00138531	20.4367	93.529
	rs184103539	-0.1603	0.0351	4.95e-06	T	C	0.039											12935	exposure	TRUE	reported	Kpffuc	textfile	2	1	TRUE	NA	0.00177416	22.986	93.529
	rs191180456	-0.406	0.0648	3.72e-10	T	C	0.0112											12841	exposure	TRUE	reported	Kpffuc	textfile	2	1	TRUE	NA	0.00162162	20.8538	93.529
	rs3184504	0.0679	0.0131	2.18e-07	T	C	0.4766											13809	exposure	TRUE	reported	Kpffuc	textfile	2	1	TRUE	NA	0.0028347	39.25	93.529
	rs34080302	0.0605	0.0131	3.87e-06	T	G	0.715											11793	exposure	TRUE	reported	Kpffuc	textfile	2	1	TRUE	NA	0.00227292	26.8611	93.529
	rs35096759	0.2109	0.0427	7.85e-07	T	C	0.0308											14296	exposure	TRUE	reported	Kpffuc	textfile	2	1	TRUE	NA	0.00148973	21.3259	93.529
	rs374784992	0.1333	0.0298	7.71e-06	A	G	0.9401											14296	exposure	TRUE	reported	Kpffuc	textfile	2	1	TRUE	NA	0.0017035	24.3914	93.529
	rs545114	-0.0558	0.0125	8.04e-06	A	G	0.6634											11768	exposure	TRUE	reported	Kpffuc	textfile	2	1	TRUE	NA	0.00169741	20.0057	93.529
	rs6540677	-0.185	0.0416	8.7e-06	T	C	0.9711											14743	exposure	TRUE	reported	Kpffuc	textfile	2	1	TRUE	NA	0.00134982	19.9246	93.529
	rs77336315	0.2417	0.0532	5.54e-06	A	C	0.9838											12840	exposure	TRUE	reported	Kpffuc	textfile	2	1	TRUE	NA	0.00153788	19.7738	93.529
	rs8049795	-0.0538	0.0119	6.15e-06	T	C	0.4107											13809	exposure	TRUE	reported	Kpffuc	textfile	2	1	TRUE	NA	0.00149252	20.638	93.529
GCST90274845 - AF	SNP	Beta	SE	Pval	EA	OA	EAF											14744	exposure	TRUE	reported	Kpffuc	textfile	2	1	TRUE	NA	0.00138437	20.4367	93.529
	rs10984957	-0.1024	0.0228	7.08e-06	A	C	0.0754											samplesize.exposure	exposure	mr_keep.exposure	pval_origin.exposure	id.exposure	data_source.exposure	action	SNP_index	mr_keep	samplesize.outcome	R2	f	meanf
	rs11547311	0.1285	0.0272	2.31e-06	T	C	0.0649											14740	exposure	TRUE	reported	Kpffuc	textfile	2	1	TRUE	NA	0.00136659	20.1684	93.529
	rs11598331	0.0791	0.0179	9.92e-06	A	G	0.1233											13232	exposure	TRUE	reported	Kpffuc	textfile	2	1	TRUE	NA	0.00168388	22.3153	93.529
	rs116381873	-0.264	0.0531	6.64e-07	T	C	0.9852											14737	exposure	TRUE	reported	Kpffuc	textfile	2	1	TRUE	NA	0.00132331	19.5249	93.529
	rs117109857	0.1897	0.0415	4.85e-06	C	G	0.0242											13379	exposure	TRUE	reported	Kpffuc	textfile	2	1	TRUE	NA	0.00184414	24.7146	93.529
	rs118177380	0.2275	0.051	8.17e-06	A	G	0.0188											14743	exposure	TRUE	reported	Kpffuc	textfile	2	1	TRUE	NA	0.00141526	20.892	93.529
	rs12075	0.0816	0.0115	1.29e-12	A	G	0.5554											14296	exposure	TRUE	reported	Kpffuc	textfile	2	1	TRUE	NA	0.00138996	19.8958	93.529
	rs12480971	-0.1011	0.0225	7.01e-06	T	C	0.0744											14741	exposure	TRUE	reported	Kpffuc	textfile	2	1	TRUE	NA	0.0034039	50.3414	93.529
	rs140636555	0.0884	0.018	9.06e-07	T	TA	0.839											14729	exposure	TRUE	reported	Kpffuc	textfile	2	1	TRUE	NA	0.00136889	20.1873	93.529
	rs142702207	-0.1882	0.0419	7.07e-06	T	C	0.0296											11334	exposure	TRUE	reported	Kpffuc	textfile	2	1	TRUE	NA	0.0021235	24.1148	93.529
	rs144620567	0.1887	0.0426	9.44e-06	T	C	0.9761											14249	exposure	TRUE	reported	Kpffuc	textfile	2	1	TRUE	NA	0.00141388	20.1721	93.529
	rs147772671	0.1961	0.0439	7.93e-06	T	TA	0.9688											14738	exposure	TRUE	reported	Kpffuc	textfile	2	1	TRUE	NA	0.00132956	19.6185	93.529
	rs16850073	0.4978	0.0118	1e-200	T	C	0.3722											11328	exposure	TRUE	reported	Kpffuc	textfile	2	1	TRUE	NA	0.00175836	19.9503	93.529
	rs17147002	-0.0538	0.0119	6.15e-06	A	G	0.5826											14296	exposure	TRUE	reported	Kpffuc	textfile	2	1	TRUE	NA	0.110707	1779.45	93.529
	rs182381042	-0.3831	0.0799	1.63e-06	A	G	0.0074											14734	exposure	TRUE	reported	Kpffuc	textfile	2	1	TRUE	NA	0.00138531	20.4367	93.529
	rs184103539	-0.1603	0.0351	4.95e-06	T	C	0.039											12935	exposure	TRUE	reported	Kpffuc	textfile	2	1	TRUE	NA	0.00177416	22.986	93.529
	rs191180456	-0.406	0.0648	3.72e-10	T	C	0.0112											12841	exposure	TRUE	reported	Kpffuc	textfile	2	1	TRUE	NA	0.00162162	20.8538	93.529
	rs3184504	0.0679	0.0131	2.18e-07	T	C	0.4766											13809	exposure	TRUE	reported	Kpffuc	textfile	2	1	TRUE	NA	0.0028347	39.25	93.529
	rs34080302	0.0605	0.0131	3.87e-06	T	G	0.715											11793	exposure	TRUE	reported	Kpffuc	textfile	2	1	TRUE	NA	0.00227292	26.8611	93.529
	rs35096759	0.2109	0.0427	7.85e-07	T	C	0.0308											14296	exposure	TRUE	reported	Kpffuc	textfile	2	1	TRUE	NA	0.00148973	21.3259	93.529
	rs374784992	0.1333	0.0298	7.71e-06	A	G	0.9401											14296	exposure	TRUE	reported	Kpffuc	textfile	2	1	TRUE	NA	0.0017035	24.3914	93.529
	rs545114	-0.0558	0.0125	8.04e-06	A	G	0.6634											11768	exposure	TRUE	reported	Kpffuc	textfile	2	1	TRUE	NA	0.00169741	20.0057	93.529
	rs6540677	-0.185	0.0416	8.7e-06	T	C	0.9711											14743	exposure	TRUE	reported	Kpffuc	textfile	2	1	TRUE	NA	0.00134982	19.9246	93.529
	rs77336315	0.2417	0.0532	5.54e-06	A	C	0.9838											12840	exposure	TRUE	reported	Kpffuc	textfile	2	1	TRUE	NA	0.00153788	19.7738	93.529
	rs8049795	-0.0538	0.0119	6.15e-06	T	C	0.4107											13809	exposure	TRUE	reported	Kpffuc	textfile	2	1	TRUE	NA	0.00149252	20.638	93.529
AF, Atrial Fibrillation; SNP: Single Nucleotide Polymorphism; SE, Standard Error; EA, Effect Allele; OA, Other Allele; EAF, Effect Allele Frequency; SESA, Sensitivity to Environmental Stress and Adversity; PA, physical activity;																		14744	exposure	TRUE	reported	Kpffuc	textfile	2	1	TRUE	NA	0.00138437	20.4367	93.529

## Sheet: S4
Table S4. The instrumental variables of inflammatory cytokines.
AF - smoke initiation	SNP	Beta	SE	Pval	EA	OA	EAF
	rs10108814	-0.0527043	0.00963304	4.46992e-08	G	C	0.4116
	rs1016013	-0.0698492	0.00993177	2.02255e-12	G	A	0.652628
	rs10257093	0.0649101	0.00946498	6.98715e-12	T	C	0.484861
	rs10515522	0.0707429	0.0119115	2.86662e-09	C	T	0.193749
	rs11191804	0.119327	0.0136846	2.78676e-18	A	G	0.136515
	rs11264280	0.139281	0.00981523	1.05269e-45	T	C	0.359925
	rs11525236	0.0865336	0.0115497	6.76862e-14	T	G	0.212807
	rs11591033	-0.0673073	0.0122056	3.49848e-08	C	T	0.189293
	rs11598047	0.142561	0.0160292	5.90473e-19	G	A	0.0941176
	rs116913163	0.136144	0.0229772	3.11975e-09	G	A	0.0441404
	rs117831371	0.268735	0.0311145	5.77165e-18	T	C	0.0222369
	rs118039278	0.139345	0.0225584	6.5292e-10	A	G	0.0454976
	rs11931318	-0.0655413	0.00943381	3.71878e-12	A	G	0.510207
	rs1229715	0.105217	0.0168008	3.78591e-10	C	T	0.087551
	rs12316258	-0.055994	0.0100488	2.51565e-08	A	G	0.337595
	rs1255984	-0.0656476	0.00950488	4.96021e-12	G	A	0.522379
	rs12855310	0.0730367	0.0114366	1.70032e-10	T	A	0.218904
	rs12932445	0.172088	0.011094	2.88536e-54	C	T	0.232066
	rs139277460	0.319291	0.039789	1.01859e-15	G	C	0.0134158
	rs143073999	-0.126835	0.0214608	3.42003e-09	A	C	0.0537965
	rs1453011	-0.0548613	0.00951479	8.12251e-09	G	A	0.459957
	rs1558902	0.0608442	0.00957676	2.10717e-10	A	T	0.417114
	rs16998073	0.0809631	0.0101971	2.02488e-15	T	A	0.311759
	rs17042059	0.43499	0.0129939	1e-200	A	G	0.143088
	rs1725074	0.0772704	0.0135258	1.11112e-08	T	C	0.14316
	rs17430357	0.0730398	0.0127575	1.03286e-08	T	A	0.161848
	rs17608766	0.109382	0.0123853	1.03205e-18	C	T	0.175197
	rs17810431	-0.0688	0.00964778	9.95176e-13	A	T	0.575303
	rs1813517	-0.054787	0.00955499	9.81703e-09	C	G	0.541667
	rs1902803	-0.0592077	0.00953533	5.32243e-10	G	A	0.48266
	rs1980936	0.0607218	0.0108307	2.06495e-08	G	T	0.257824
	rs2023843	0.120697	0.0163791	1.71949e-13	T	C	0.904083
	rs216199	-0.0676204	0.00977654	4.62594e-12	T	C	0.631723
	rs2229842	0.0638725	0.0105541	1.43156e-09	T	C	0.283978
	rs2335249	0.0611135	0.00958887	1.8491e-10	C	T	0.566283
	rs2384407	0.10649	0.0104082	1.43483e-24	A	G	0.702615
	rs2521501	0.0596921	0.0107812	3.08212e-08	T	A	0.265469
	rs2687941	0.0524628	0.00951399	3.50195e-08	C	T	0.449539
	rs2707275	-0.0540584	0.00956508	1.58928e-08	T	C	0.447553
	rs2723064	-0.0687425	0.0100045	6.36942e-12	C	T	0.34183
	rs2834618	-0.0863171	0.0150908	1.06613e-08	G	T	0.114357
	rs2836949	-0.0564162	0.00954213	3.37295e-09	A	C	0.555038
	rs3176326	-0.0698331	0.0126383	3.28519e-08	A	G	0.172809
	rs34362160	0.0649383	0.00958287	1.23112e-11	C	A	0.433622
	rs35504893	0.11208	0.0113084	3.71878e-23	T	C	0.220774
	rs35783704	-0.0803008	0.0131604	1.04949e-09	A	G	0.154991
	rs359477	-0.0537599	0.00951136	1.58431e-08	C	T	0.467437
	rs370513533	0.0877173	0.0147	2.41407e-09	T	C	0.116747
	rs3737883	-0.078274	0.00984722	1.88278e-15	G	A	0.642422
	rs3746159	0.0896885	0.0144742	5.77511e-10	T	C	0.121391
	rs3765618	0.131111	0.0157815	9.74092e-17	G	C	0.0985672
	rs3807989	0.108801	0.00960941	1.01765e-29	G	A	0.569807
	rs3922843	-0.0692659	0.0112823	8.28743e-10	G	A	0.770486
	rs4150196	0.0523094	0.00955442	4.37774e-08	T	C	0.560702
	rs453140	0.0547992	0.0099407	3.53557e-08	T	C	0.343771
	rs4642101	0.0891348	0.00973728	5.48782e-20	G	T	0.609748
	rs4660184	-0.0521089	0.00949291	4.03655e-08	C	T	0.54202
	rs4977575	0.0680978	0.00956937	1.10917e-12	G	C	0.430282
	rs55729900	-0.0810649	0.0131823	7.77231e-10	G	A	0.153496
	rs55885184	0.0676924	0.0100238	1.44677e-11	C	T	0.336331
	rs55985730	0.119939	0.0172374	3.44985e-12	G	T	0.0814531
	rs56147946	0.154648	0.0241221	1.44524e-10	T	C	0.0376549
	rs579459	-0.0711657	0.0113639	3.79009e-10	T	C	0.778133
	rs59430691	-0.117997	0.0156891	5.43501e-14	A	G	0.104382
	rs6038442	0.0545709	0.00981788	2.72383e-08	T	G	0.626688
	rs6113183	-0.0624231	0.0102276	1.03832e-09	T	C	0.689978
	rs6504403	-0.0725955	0.0125005	6.34556e-09	T	G	0.829531
	rs651386	-0.0857505	0.00979178	1.99802e-18	T	A	0.37891
	rs6537497	-0.0646094	0.00978913	4.10866e-11	G	A	0.37825
	rs6546692	0.0532218	0.00948206	1.98971e-08	A	T	0.48092
	rs678897	0.104638	0.0104412	1.22546e-23	C	G	0.287134
	rs6801957	0.0694208	0.00954584	3.53265e-13	C	T	0.548001
	rs6838973	-0.173161	0.00942751	2.38506e-75	T	C	0.497992
	rs694859	0.0664462	0.0118598	2.11096e-08	T	C	0.197465
	rs7162918	-0.0552334	0.0099607	2.93731e-08	C	T	0.353599
	rs72692597	-0.0857283	0.0106119	6.55692e-16	T	G	0.275705
	rs72789392	0.108041	0.016751	1.11957e-10	C	T	0.0868165
	rs72844313	-0.0626914	0.0101861	7.52645e-10	G	A	0.335771
	rs74022964	0.0989177	0.0115988	1.48594e-17	T	C	0.20745
	rs75746146	-0.0685135	0.0105059	6.96466e-11	G	C	0.288822
	rs7574892	0.0593834	0.00948329	3.80303e-10	A	G	0.485006
	rs7633500	-0.0645172	0.00956823	1.5531e-11	A	G	0.445056
	rs76443711	-0.102214	0.0135122	3.89135e-14	C	G	0.146441
	rs76968846	-0.16225	0.0218654	1.16762e-13	A	G	0.0510766
	rs77028772	0.093658	0.0141632	3.77138e-11	A	G	0.125871
	rs77035786	0.112204	0.0165824	1.31947e-11	T	G	0.0888339
	rs7766533	-0.147115	0.0257958	1.17655e-08	A	G	0.0366134
	rs78302204	0.0899761	0.0127464	1.67764e-12	A	G	0.165523
	rs8010040	0.0606024	0.0109625	3.23586e-08	C	A	0.744642
	rs868155	-0.0735395	0.0104498	1.95794e-12	T	C	0.291996
	rs880315	0.0818861	0.00962224	1.7382e-17	C	T	0.41221
	rs9367994	0.0706992	0.0102213	4.61849e-12	T	C	0.311918
	rs976568	-0.156899	0.0096065	5.79029e-60	T	G	0.596014
	rs9846313	0.0611894	0.00995049	7.77822e-10	G	C	0.647578
	rs9860525	-0.0832288	0.0134728	6.51014e-10	A	T	0.14992
	rs9953366	0.0642569	0.00989746	8.45668e-11	C	T	0.633195
AF - alcohol consumption	SNP	Beta	SE	Pval	EA	OA	EAF
	rs10108814	-0.0527043	0.00963304	4.46992e-08	G	C	0.4116
	rs1016013	-0.0698492	0.00993177	2.02255e-12	G	A	0.652628
	rs10257093	0.0649101	0.00946498	6.98715e-12	T	C	0.484861
	rs10515522	0.0707429	0.0119115	2.86662e-09	C	T	0.193749
	rs11191804	0.119327	0.0136846	2.78676e-18	A	G	0.136515
	rs11264280	0.139281	0.00981523	1.05269e-45	T	C	0.359925
	rs11525236	0.0865336	0.0115497	6.76862e-14	T	G	0.212807
	rs11591033	-0.0673073	0.0122056	3.49848e-08	C	T	0.189293
	rs11598047	0.142561	0.0160292	5.90473e-19	G	A	0.0941176
	rs116913163	0.136144	0.0229772	3.11975e-09	G	A	0.0441404
	rs117831371	0.268735	0.0311145	5.77165e-18	T	C	0.0222369
	rs118039278	0.139345	0.0225584	6.5292e-10	A	G	0.0454976
	rs11931318	-0.0655413	0.00943381	3.71878e-12	A	G	0.510207
	rs1229715	0.105217	0.0168008	3.78591e-10	C	T	0.087551
	rs12316258	-0.055994	0.0100488	2.51565e-08	A	G	0.337595
	rs1255984	-0.0656476	0.00950488	4.96021e-12	G	A	0.522379
	rs12855310	0.0730367	0.0114366	1.70032e-10	T	A	0.218904
	rs12932445	0.172088	0.011094	2.88536e-54	C	T	0.232066
	rs139277460	0.319291	0.039789	1.01859e-15	G	C	0.0134158
	rs143073999	-0.126835	0.0214608	3.42003e-09	A	C	0.0537965
	rs1453011	-0.0548613	0.00951479	8.12251e-09	G	A	0.459957
	rs1558902	0.0608442	0.00957676	2.10717e-10	A	T	0.417114
	rs16998073	0.0809631	0.0101971	2.02488e-15	T	A	0.311759
	rs17042059	0.43499	0.0129939	1e-200	A	G	0.143088
	rs1725074	0.0772704	0.0135258	1.11112e-08	T	C	0.14316
	rs17430357	0.0730398	0.0127575	1.03286e-08	T	A	0.161848
	rs17608766	0.109382	0.0123853	1.03205e-18	C	T	0.175197
	rs17810431	-0.0688	0.00964778	9.95176e-13	A	T	0.575303
	rs1813517	-0.054787	0.00955499	9.81703e-09	C	G	0.541667
	rs1902803	-0.0592077	0.00953533	5.32243e-10	G	A	0.48266
	rs1980936	0.0607218	0.0108307	2.06495e-08	G	T	0.257824
	rs2023843	0.120697	0.0163791	1.71949e-13	T	C	0.904083
	rs216199	-0.0676204	0.00977654	4.62594e-12	T	C	0.631723
	rs2229842	0.0638725	0.0105541	1.43156e-09	T	C	0.283978
	rs2335249	0.0611135	0.00958887	1.8491e-10	C	T	0.566283
	rs2384407	0.10649	0.0104082	1.43483e-24	A	G	0.702615
	rs2521501	0.0596921	0.0107812	3.08212e-08	T	A	0.265469
	rs2687941	0.0524628	0.00951399	3.50195e-08	C	T	0.449539
	rs2707275	-0.0540584	0.00956508	1.58928e-08	T	C	0.447553
	rs2723064	-0.0687425	0.0100045	6.36942e-12	C	T	0.34183
	rs2834618	-0.0863171	0.0150908	1.06613e-08	G	T	0.114357
	rs2836949	-0.0564162	0.00954213	3.37295e-09	A	C	0.555038
	rs3176326	-0.0698331	0.0126383	3.28519e-08	A	G	0.172809
	rs34362160	0.0649383	0.00958287	1.23112e-11	C	A	0.433622
	rs35504893	0.11208	0.0113084	3.71878e-23	T	C	0.220774
	rs35783704	-0.0803008	0.0131604	1.04949e-09	A	G	0.154991
	rs359477	-0.0537599	0.00951136	1.58431e-08	C	T	0.467437
	rs370513533	0.0877173	0.0147	2.41407e-09	T	C	0.116747
	rs3737883	-0.078274	0.00984722	1.88278e-15	G	A	0.642422
	rs3746159	0.0896885	0.0144742	5.77511e-10	T	C	0.121391
	rs3765618	0.131111	0.0157815	9.74092e-17	G	C	0.0985672
	rs3807989	0.108801	0.00960941	1.01765e-29	G	A	0.569807
	rs3922843	-0.0692659	0.0112823	8.28743e-10	G	A	0.770486
	rs4150196	0.0523094	0.00955442	4.37774e-08	T	C	0.560702
	rs453140	0.0547992	0.0099407	3.53557e-08	T	C	0.343771
	rs4642101	0.0891348	0.00973728	5.48782e-20	G	T	0.609748
	rs4660184	-0.0521089	0.00949291	4.03655e-08	C	T	0.54202
	rs4977575	0.0680978	0.00956937	1.10917e-12	G	C	0.430282
	rs55729900	-0.0810649	0.0131823	7.77231e-10	G	A	0.153496
	rs55885184	0.0676924	0.0100238	1.44677e-11	C	T	0.336331
	rs55985730	0.119939	0.0172374	3.44985e-12	G	T	0.0814531
	rs56147946	0.154648	0.0241221	1.44524e-10	T	C	0.0376549
	rs59430691	-0.117997	0.0156891	5.43501e-14	A	G	0.104382
	rs6038442	0.0545709	0.00981788	2.72383e-08	T	G	0.626688
	rs6113183	-0.0624231	0.0102276	1.03832e-09	T	C	0.689978
	rs6504403	-0.0725955	0.0125005	6.34556e-09	T	G	0.829531
	rs651386	-0.0857505	0.00979178	1.99802e-18	T	A	0.37891
	rs6537497	-0.0646094	0.00978913	4.10866e-11	G	A	0.37825
	rs6546692	0.0532218	0.00948206	1.98971e-08	A	T	0.48092
	rs678897	0.104638	0.0104412	1.22546e-23	C	G	0.287134
	rs6801957	0.0694208	0.00954584	3.53265e-13	C	T	0.548001
	rs6838973	-0.173161	0.00942751	2.38506e-75	T	C	0.497992
	rs694859	0.0664462	0.0118598	2.11096e-08	T	C	0.197465
	rs7162918	-0.0552334	0.0099607	2.93731e-08	C	T	0.353599
	rs72692597	-0.0857283	0.0106119	6.55692e-16	T	G	0.275705
	rs72789392	0.108041	0.016751	1.11957e-10	C	T	0.0868165
	rs72844313	-0.0626914	0.0101861	7.52645e-10	G	A	0.335771
	rs74022964	0.0989177	0.0115988	1.48594e-17	T	C	0.20745
	rs75746146	-0.0685135	0.0105059	6.96466e-11	G	C	0.288822
	rs7574892	0.0593834	0.00948329	3.80303e-10	A	G	0.485006
	rs7633500	-0.0645172	0.00956823	1.5531e-11	A	G	0.445056
	rs76443711	-0.102214	0.0135122	3.89135e-14	C	G	0.146441
	rs76968846	-0.16225	0.0218654	1.16762e-13	A	G	0.0510766
	rs77028772	0.093658	0.0141632	3.77138e-11	A	G	0.125871
	rs77035786	0.112204	0.0165824	1.31947e-11	T	G	0.0888339
	rs7766533	-0.147115	0.0257958	1.17655e-08	A	G	0.0366134
	rs78302204	0.0899761	0.0127464	1.67764e-12	A	G	0.165523
	rs8010040	0.0606024	0.0109625	3.23586e-08	C	A	0.744642
	rs868155	-0.0735395	0.0104498	1.95794e-12	T	C	0.291996
	rs880315	0.0818861	0.00962224	1.7382e-17	C	T	0.41221
	rs9367994	0.0706992	0.0102213	4.61849e-12	T	C	0.311918
	rs976568	-0.156899	0.0096065	5.79029e-60	T	G	0.596014
	rs9846313	0.0611894	0.00995049	7.77822e-10	G	C	0.647578
	rs9860525	-0.0832288	0.0134728	6.51014e-10	A	T	0.14992
	rs9953366	0.0642569	0.00989746	8.45668e-11	C	T	0.633195
AF - physical activity(PA)	SNP	Beta	SE	Pval	EA	OA	EAF
	rs10108814	-0.0527043	0.00963304	4.46992e-08	G	C	0.4116
	rs1016013	-0.0698492	0.00993177	2.02255e-12	G	A	0.652628
	rs10257093	0.0649101	0.00946498	6.98715e-12	T	C	0.484861
	rs10515522	0.0707429	0.0119115	2.86662e-09	C	T	0.193749
	rs11191804	0.119327	0.0136846	2.78676e-18	A	G	0.136515
	rs11264280	0.139281	0.00981523	1.05269e-45	T	C	0.359925
	rs11525236	0.0865336	0.0115497	6.76862e-14	T	G	0.212807
	rs11591033	-0.0673073	0.0122056	3.49848e-08	C	T	0.189293
	rs11598047	0.142561	0.0160292	5.90473e-19	G	A	0.0941176
	rs116913163	0.136144	0.0229772	3.11975e-09	G	A	0.0441404
	rs117831371	0.268735	0.0311145	5.77165e-18	T	C	0.0222369
	rs118039278	0.139345	0.0225584	6.5292e-10	A	G	0.0454976
	rs11931318	-0.0655413	0.00943381	3.71878e-12	A	G	0.510207
	rs1229715	0.105217	0.0168008	3.78591e-10	C	T	0.087551
	rs12316258	-0.055994	0.0100488	2.51565e-08	A	G	0.337595
	rs1255984	-0.0656476	0.00950488	4.96021e-12	G	A	0.522379
	rs12855310	0.0730367	0.0114366	1.70032e-10	T	A	0.218904
	rs12932445	0.172088	0.011094	2.88536e-54	C	T	0.232066
	rs139277460	0.319291	0.039789	1.01859e-15	G	C	0.0134158
	rs143073999	-0.126835	0.0214608	3.42003e-09	A	C	0.0537965
	rs1453011	-0.0548613	0.00951479	8.12251e-09	G	A	0.459957
	rs1558902	0.0608442	0.00957676	2.10717e-10	A	T	0.417114
	rs167479	0.0820876	0.00960641	1.2844e-17	G	T	0.573629
	rs16998073	0.0809631	0.0101971	2.02488e-15	T	A	0.311759
	rs17042059	0.43499	0.0129939	1e-200	A	G	0.143088
	rs1725074	0.0772704	0.0135258	1.11112e-08	T	C	0.14316
	rs17430357	0.0730398	0.0127575	1.03286e-08	T	A	0.161848
	rs17608766	0.109382	0.0123853	1.03205e-18	C	T	0.175197
	rs17810431	-0.0688	0.00964778	9.95176e-13	A	T	0.575303
	rs1813517	-0.054787	0.00955499	9.81703e-09	C	G	0.541667
	rs1902803	-0.0592077	0.00953533	5.32243e-10	G	A	0.48266
	rs1980936	0.0607218	0.0108307	2.06495e-08	G	T	0.257824
	rs2023843	0.120697	0.0163791	1.71949e-13	T	C	0.904083
	rs216199	-0.0676204	0.00977654	4.62594e-12	T	C	0.631723
	rs2229842	0.0638725	0.0105541	1.43156e-09	T	C	0.283978
	rs2289279	-0.0703564	0.0125854	2.26642e-08	C	T	0.172833
	rs2335249	0.0611135	0.00958887	1.8491e-10	C	T	0.566283
	rs2384407	0.10649	0.0104082	1.43483e-24	A	G	0.702615
	rs2521501	0.0596921	0.0107812	3.08212e-08	T	A	0.265469
	rs2687941	0.0524628	0.00951399	3.50195e-08	C	T	0.449539
	rs2707275	-0.0540584	0.00956508	1.58928e-08	T	C	0.447553
	rs2723064	-0.0687425	0.0100045	6.36942e-12	C	T	0.34183
	rs2834618	-0.0863171	0.0150908	1.06613e-08	G	T	0.114357
	rs2836949	-0.0564162	0.00954213	3.37295e-09	A	C	0.555038
	rs3176326	-0.0698331	0.0126383	3.28519e-08	A	G	0.172809
	rs34362160	0.0649383	0.00958287	1.23112e-11	C	A	0.433622
	rs35504893	0.11208	0.0113084	3.71878e-23	T	C	0.220774
	rs35783704	-0.0803008	0.0131604	1.04949e-09	A	G	0.154991
	rs359477	-0.0537599	0.00951136	1.58431e-08	C	T	0.467437
	rs370513533	0.0877173	0.0147	2.41407e-09	T	C	0.116747
	rs3737883	-0.078274	0.00984722	1.88278e-15	G	A	0.642422
	rs3746159	0.0896885	0.0144742	5.77511e-10	T	C	0.121391
	rs3765618	0.131111	0.0157815	9.74092e-17	G	C	0.0985672
	rs3807989	0.108801	0.00960941	1.01765e-29	G	A	0.569807
	rs3922843	-0.0692659	0.0112823	8.28743e-10	G	A	0.770486
	rs4150196	0.0523094	0.00955442	4.37774e-08	T	C	0.560702
	rs453140	0.0547992	0.0099407	3.53557e-08	T	C	0.343771
	rs4642101	0.0891348	0.00973728	5.48782e-20	G	T	0.609748
	rs4660184	-0.0521089	0.00949291	4.03655e-08	C	T	0.54202
	rs4977575	0.0680978	0.00956937	1.10917e-12	G	C	0.430282
	rs55729900	-0.0810649	0.0131823	7.77231e-10	G	A	0.153496
	rs55885184	0.0676924	0.0100238	1.44677e-11	C	T	0.336331
	rs55985730	0.119939	0.0172374	3.44985e-12	G	T	0.0814531
	rs56147946	0.154648	0.0241221	1.44524e-10	T	C	0.0376549
	rs579459	-0.0711657	0.0113639	3.79009e-10	T	C	0.778133
	rs59430691	-0.117997	0.0156891	5.43501e-14	A	G	0.104382
	rs6038442	0.0545709	0.00981788	2.72383e-08	T	G	0.626688
	rs6113183	-0.0624231	0.0102276	1.03832e-09	T	C	0.689978
	rs6504403	-0.0725955	0.0125005	6.34556e-09	T	G	0.829531
	rs651386	-0.0857505	0.00979178	1.99802e-18	T	A	0.37891
	rs6537497	-0.0646094	0.00978913	4.10866e-11	G	A	0.37825
	rs6546692	0.0532218	0.00948206	1.98971e-08	A	T	0.48092
	rs678897	0.104638	0.0104412	1.22546e-23	C	G	0.287134
	rs6801957	0.0694208	0.00954584	3.53265e-13	C	T	0.548001
	rs6838973	-0.173161	0.00942751	2.38506e-75	T	C	0.497992
	rs694859	0.0664462	0.0118598	2.11096e-08	T	C	0.197465
	rs7162918	-0.0552334	0.0099607	2.93731e-08	C	T	0.353599
	rs72692597	-0.0857283	0.0106119	6.55692e-16	T	G	0.275705
	rs72789392	0.108041	0.016751	1.11957e-10	C	T	0.0868165
	rs72844313	-0.0626914	0.0101861	7.52645e-10	G	A	0.335771
	rs74022964	0.0989177	0.0115988	1.48594e-17	T	C	0.20745
	rs75746146	-0.0685135	0.0105059	6.96466e-11	G	C	0.288822
	rs7574892	0.0593834	0.00948329	3.80303e-10	A	G	0.485006
	rs7633500	-0.0645172	0.00956823	1.5531e-11	A	G	0.445056
	rs76443711	-0.102214	0.0135122	3.89135e-14	C	G	0.146441
	rs76968846	-0.16225	0.0218654	1.16762e-13	A	G	0.0510766
	rs77028772	0.093658	0.0141632	3.77138e-11	A	G	0.125871
	rs77035786	0.112204	0.0165824	1.31947e-11	T	G	0.0888339
	rs7766533	-0.147115	0.0257958	1.17655e-08	A	G	0.0366134
	rs78302204	0.0899761	0.0127464	1.67764e-12	A	G	0.165523
	rs8010040	0.0606024	0.0109625	3.23586e-08	C	A	0.744642
	rs868155	-0.0735395	0.0104498	1.95794e-12	T	C	0.291996
	rs880315	0.0818861	0.00962224	1.7382e-17	C	T	0.41221
	rs9367994	0.0706992	0.0102213	4.61849e-12	T	C	0.311918
	rs976568	-0.156899	0.0096065	5.79029e-60	T	G	0.596014
	rs9846313	0.0611894	0.00995049	7.77822e-10	G	C	0.647578
	rs9860525	-0.0832288	0.0134728	6.51014e-10	A	T	0.14992
	rs9953366	0.0642569	0.00989746	8.45668e-11	C	T	0.633195
AF - tea intake	SNP	Beta	SE	Pval	EA	OA	EAF
	rs10108814	-0.0527043	0.00963304	4.46992e-08	G	C	0.4116
	rs1016013	-0.0698492	0.00993177	2.02255e-12	G	A	0.652628
	rs10257093	0.0649101	0.00946498	6.98715e-12	T	C	0.484861
	rs10515522	0.0707429	0.0119115	2.86662e-09	C	T	0.193749
	rs11191804	0.119327	0.0136846	2.78676e-18	A	G	0.136515
	rs11264280	0.139281	0.00981523	1.05269e-45	T	C	0.359925
	rs11525236	0.0865336	0.0115497	6.76862e-14	T	G	0.212807
	rs11591033	-0.0673073	0.0122056	3.49848e-08	C	T	0.189293
	rs11598047	0.142561	0.0160292	5.90473e-19	G	A	0.0941176
	rs116913163	0.136144	0.0229772	3.11975e-09	G	A	0.0441404
	rs117831371	0.268735	0.0311145	5.77165e-18	T	C	0.0222369
	rs118039278	0.139345	0.0225584	6.5292e-10	A	G	0.0454976
	rs11931318	-0.0655413	0.00943381	3.71878e-12	A	G	0.510207
	rs1229715	0.105217	0.0168008	3.78591e-10	C	T	0.087551
	rs12316258	-0.055994	0.0100488	2.51565e-08	A	G	0.337595
	rs1255984	-0.0656476	0.00950488	4.96021e-12	G	A	0.522379
	rs12855310	0.0730367	0.0114366	1.70032e-10	T	A	0.218904
	rs12932445	0.172088	0.011094	2.88536e-54	C	T	0.232066
	rs139277460	0.319291	0.039789	1.01859e-15	G	C	0.0134158
	rs143073999	-0.126835	0.0214608	3.42003e-09	A	C	0.0537965
	rs1453011	-0.0548613	0.00951479	8.12251e-09	G	A	0.459957
	rs1558902	0.0608442	0.00957676	2.10717e-10	A	T	0.417114
	rs167479	0.0820876	0.00960641	1.2844e-17	G	T	0.573629
	rs16998073	0.0809631	0.0101971	2.02488e-15	T	A	0.311759
	rs17042059	0.43499	0.0129939	1e-200	A	G	0.143088
	rs1725074	0.0772704	0.0135258	1.11112e-08	T	C	0.14316
	rs17430357	0.0730398	0.0127575	1.03286e-08	T	A	0.161848
	rs17608766	0.109382	0.0123853	1.03205e-18	C	T	0.175197
	rs17810431	-0.0688	0.00964778	9.95176e-13	A	T	0.575303
	rs1813517	-0.054787	0.00955499	9.81703e-09	C	G	0.541667
	rs1902803	-0.0592077	0.00953533	5.32243e-10	G	A	0.48266
	rs1980936	0.0607218	0.0108307	2.06495e-08	G	T	0.257824
	rs2023843	0.120697	0.0163791	1.71949e-13	T	C	0.904083
	rs216199	-0.0676204	0.00977654	4.62594e-12	T	C	0.631723
	rs2229842	0.0638725	0.0105541	1.43156e-09	T	C	0.283978
	rs2289279	-0.0703564	0.0125854	2.26642e-08	C	T	0.172833
	rs2335249	0.0611135	0.00958887	1.8491e-10	C	T	0.566283
	rs2384407	0.10649	0.0104082	1.43483e-24	A	G	0.702615
	rs2521501	0.0596921	0.0107812	3.08212e-08	T	A	0.265469
	rs2687941	0.0524628	0.00951399	3.50195e-08	C	T	0.449539
	rs2707275	-0.0540584	0.00956508	1.58928e-08	T	C	0.447553
	rs2723064	-0.0687425	0.0100045	6.36942e-12	C	T	0.34183
	rs2834618	-0.0863171	0.0150908	1.06613e-08	G	T	0.114357
	rs2836949	-0.0564162	0.00954213	3.37295e-09	A	C	0.555038
	rs3176326	-0.0698331	0.0126383	3.28519e-08	A	G	0.172809
	rs34362160	0.0649383	0.00958287	1.23112e-11	C	A	0.433622
	rs35504893	0.11208	0.0113084	3.71878e-23	T	C	0.220774
	rs35783704	-0.0803008	0.0131604	1.04949e-09	A	G	0.154991
	rs359477	-0.0537599	0.00951136	1.58431e-08	C	T	0.467437
	rs370513533	0.0877173	0.0147	2.41407e-09	T	C	0.116747
	rs3737883	-0.078274	0.00984722	1.88278e-15	G	A	0.642422
	rs3746159	0.0896885	0.0144742	5.77511e-10	T	C	0.121391
	rs3765618	0.131111	0.0157815	9.74092e-17	G	C	0.0985672
	rs3807989	0.108801	0.00960941	1.01765e-29	G	A	0.569807
	rs3922843	-0.0692659	0.0112823	8.28743e-10	G	A	0.770486
	rs4150196	0.0523094	0.00955442	4.37774e-08	T	C	0.560702
	rs453140	0.0547992	0.0099407	3.53557e-08	T	C	0.343771
	rs4642101	0.0891348	0.00973728	5.48782e-20	G	T	0.609748
	rs4660184	-0.0521089	0.00949291	4.03655e-08	C	T	0.54202
	rs4977575	0.0680978	0.00956937	1.10917e-12	G	C	0.430282
	rs55729900	-0.0810649	0.0131823	7.77231e-10	G	A	0.153496
	rs55885184	0.0676924	0.0100238	1.44677e-11	C	T	0.336331
	rs55985730	0.119939	0.0172374	3.44985e-12	G	T	0.0814531
	rs56147946	0.154648	0.0241221	1.44524e-10	T	C	0.0376549
	rs579459	-0.0711657	0.0113639	3.79009e-10	T	C	0.778133
	rs59430691	-0.117997	0.0156891	5.43501e-14	A	G	0.104382
	rs6038442	0.0545709	0.00981788	2.72383e-08	T	G	0.626688
	rs6113183	-0.0624231	0.0102276	1.03832e-09	T	C	0.689978
	rs6504403	-0.0725955	0.0125005	6.34556e-09	T	G	0.829531
	rs651386	-0.0857505	0.00979178	1.99802e-18	T	A	0.37891
	rs6537497	-0.0646094	0.00978913	4.10866e-11	G	A	0.37825
	rs6546692	0.0532218	0.00948206	1.98971e-08	A	T	0.48092
	rs678897	0.104638	0.0104412	1.22546e-23	C	G	0.287134
	rs6801957	0.0694208	0.00954584	3.53265e-13	C	T	0.548001
	rs6838973	-0.173161	0.00942751	2.38506e-75	T	C	0.497992
	rs694859	0.0664462	0.0118598	2.11096e-08	T	C	0.197465
	rs7162918	-0.0552334	0.0099607	2.93731e-08	C	T	0.353599
	rs72692597	-0.0857283	0.0106119	6.55692e-16	T	G	0.275705
	rs72789392	0.108041	0.016751	1.11957e-10	C	T	0.0868165
	rs72844313	-0.0626914	0.0101861	7.52645e-10	G	A	0.335771
	rs74022964	0.0989177	0.0115988	1.48594e-17	T	C	0.20745
	rs75746146	-0.0685135	0.0105059	6.96466e-11	G	C	0.288822
	rs7574892	0.0593834	0.00948329	3.80303e-10	A	G	0.485006
	rs7633500	-0.0645172	0.00956823	1.5531e-11	A	G	0.445056
	rs76443711	-0.102214	0.0135122	3.89135e-14	C	G	0.146441
	rs76968846	-0.16225	0.0218654	1.16762e-13	A	G	0.0510766
	rs77028772	0.093658	0.0141632	3.77138e-11	A	G	0.125871
	rs77035786	0.112204	0.0165824	1.31947e-11	T	G	0.0888339
	rs7766533	-0.147115	0.0257958	1.17655e-08	A	G	0.0366134
	rs78302204	0.0899761	0.0127464	1.67764e-12	A	G	0.165523
	rs8010040	0.0606024	0.0109625	3.23586e-08	C	A	0.744642
	rs868155	-0.0735395	0.0104498	1.95794e-12	T	C	0.291996
	rs880315	0.0818861	0.00962224	1.7382e-17	C	T	0.41221
	rs9367994	0.0706992	0.0102213	4.61849e-12	T	C	0.311918
	rs976568	-0.156899	0.0096065	5.79029e-60	T	G	0.596014
	rs9846313	0.0611894	0.00995049	7.77822e-10	G	C	0.647578
	rs9860525	-0.0832288	0.0134728	6.51014e-10	A	T	0.14992
	rs9953366	0.0642569	0.00989746	8.45668e-11	C	T	0.633195
AF - vegetable intake	SNP	Beta	SE	Pval	EA	OA	EAF
	rs10108814	-0.0527043	0.00963304	4.46992e-08	G	C	0.4116
	rs1016013	-0.0698492	0.00993177	2.02255e-12	G	A	0.652628
	rs10257093	0.0649101	0.00946498	6.98715e-12	T	C	0.484861
	rs10515522	0.0707429	0.0119115	2.86662e-09	C	T	0.193749
	rs11191804	0.119327	0.0136846	2.78676e-18	A	G	0.136515
	rs11264280	0.139281	0.00981523	1.05269e-45	T	C	0.359925
	rs11525236	0.0865336	0.0115497	6.76862e-14	T	G	0.212807
	rs11591033	-0.0673073	0.0122056	3.49848e-08	C	T	0.189293
	rs11598047	0.142561	0.0160292	5.90473e-19	G	A	0.0941176
	rs116913163	0.136144	0.0229772	3.11975e-09	G	A	0.0441404
	rs117831371	0.268735	0.0311145	5.77165e-18	T	C	0.0222369
	rs118039278	0.139345	0.0225584	6.5292e-10	A	G	0.0454976
	rs11931318	-0.0655413	0.00943381	3.71878e-12	A	G	0.510207
	rs1229715	0.105217	0.0168008	3.78591e-10	C	T	0.087551
	rs12316258	-0.055994	0.0100488	2.51565e-08	A	G	0.337595
	rs1255984	-0.0656476	0.00950488	4.96021e-12	G	A	0.522379
	rs12855310	0.0730367	0.0114366	1.70032e-10	T	A	0.218904
	rs12932445	0.172088	0.011094	2.88536e-54	C	T	0.232066
	rs139277460	0.319291	0.039789	1.01859e-15	G	C	0.0134158
	rs143073999	-0.126835	0.0214608	3.42003e-09	A	C	0.0537965
	rs1453011	-0.0548613	0.00951479	8.12251e-09	G	A	0.459957
	rs1558902	0.0608442	0.00957676	2.10717e-10	A	T	0.417114
	rs167479	0.0820876	0.00960641	1.2844e-17	G	T	0.573629
	rs16998073	0.0809631	0.0101971	2.02488e-15	T	A	0.311759
	rs17042059	0.43499	0.0129939	1e-200	A	G	0.143088
	rs1725074	0.0772704	0.0135258	1.11112e-08	T	C	0.14316
	rs17430357	0.0730398	0.0127575	1.03286e-08	T	A	0.161848
	rs17608766	0.109382	0.0123853	1.03205e-18	C	T	0.175197
	rs17810431	-0.0688	0.00964778	9.95176e-13	A	T	0.575303
	rs1813517	-0.054787	0.00955499	9.81703e-09	C	G	0.541667
	rs1902803	-0.0592077	0.00953533	5.32243e-10	G	A	0.48266
	rs1980936	0.0607218	0.0108307	2.06495e-08	G	T	0.257824
	rs2023843	0.120697	0.0163791	1.71949e-13	T	C	0.904083
	rs216199	-0.0676204	0.00977654	4.62594e-12	T	C	0.631723
	rs2229842	0.0638725	0.0105541	1.43156e-09	T	C	0.283978
	rs2289279	-0.0703564	0.0125854	2.26642e-08	C	T	0.172833
	rs2335249	0.0611135	0.00958887	1.8491e-10	C	T	0.566283
	rs2384407	0.10649	0.0104082	1.43483e-24	A	G	0.702615
	rs2521501	0.0596921	0.0107812	3.08212e-08	T	A	0.265469
	rs2687941	0.0524628	0.00951399	3.50195e-08	C	T	0.449539
	rs2707275	-0.0540584	0.00956508	1.58928e-08	T	C	0.447553
	rs2723064	-0.0687425	0.0100045	6.36942e-12	C	T	0.34183
	rs2834618	-0.0863171	0.0150908	1.06613e-08	G	T	0.114357
	rs2836949	-0.0564162	0.00954213	3.37295e-09	A	C	0.555038
	rs3176326	-0.0698331	0.0126383	3.28519e-08	A	G	0.172809
	rs34362160	0.0649383	0.00958287	1.23112e-11	C	A	0.433622
	rs35504893	0.11208	0.0113084	3.71878e-23	T	C	0.220774
	rs35783704	-0.0803008	0.0131604	1.04949e-09	A	G	0.154991
	rs359477	-0.0537599	0.00951136	1.58431e-08	C	T	0.467437
	rs370513533	0.0877173	0.0147	2.41407e-09	T	C	0.116747
	rs3737883	-0.078274	0.00984722	1.88278e-15	G	A	0.642422
	rs3746159	0.0896885	0.0144742	5.77511e-10	T	C	0.121391
	rs3765618	0.131111	0.0157815	9.74092e-17	G	C	0.0985672
	rs3807989	0.108801	0.00960941	1.01765e-29	G	A	0.569807
	rs3922843	-0.0692659	0.0112823	8.28743e-10	G	A	0.770486
	rs4150196	0.0523094	0.00955442	4.37774e-08	T	C	0.560702
	rs453140	0.0547992	0.0099407	3.53557e-08	T	C	0.343771
	rs4642101	0.0891348	0.00973728	5.48782e-20	G	T	0.609748
	rs4660184	-0.0521089	0.00949291	4.03655e-08	C	T	0.54202
	rs4977575	0.0680978	0.00956937	1.10917e-12	G	C	0.430282
	rs55729900	-0.0810649	0.0131823	7.77231e-10	G	A	0.153496
	rs55885184	0.0676924	0.0100238	1.44677e-11	C	T	0.336331
	rs55985730	0.119939	0.0172374	3.44985e-12	G	T	0.0814531
	rs56147946	0.154648	0.0241221	1.44524e-10	T	C	0.0376549
	rs579459	-0.0711657	0.0113639	3.79009e-10	T	C	0.778133
	rs59430691	-0.117997	0.0156891	5.43501e-14	A	G	0.104382
	rs6038442	0.0545709	0.00981788	2.72383e-08	T	G	0.626688
	rs6113183	-0.0624231	0.0102276	1.03832e-09	T	C	0.689978
	rs6504403	-0.0725955	0.0125005	6.34556e-09	T	G	0.829531
	rs651386	-0.0857505	0.00979178	1.99802e-18	T	A	0.37891
	rs6537497	-0.0646094	0.00978913	4.10866e-11	G	A	0.37825
	rs6546692	0.0532218	0.00948206	1.98971e-08	A	T	0.48092
	rs678897	0.104638	0.0104412	1.22546e-23	C	G	0.287134
	rs6801957	0.0694208	0.00954584	3.53265e-13	C	T	0.548001
	rs6838973	-0.173161	0.00942751	2.38506e-75	T	C	0.497992
	rs694859	0.0664462	0.0118598	2.11096e-08	T	C	0.197465
	rs7162918	-0.0552334	0.0099607	2.93731e-08	C	T	0.353599
	rs72692597	-0.0857283	0.0106119	6.55692e-16	T	G	0.275705
	rs72789392	0.108041	0.016751	1.11957e-10	C	T	0.0868165
	rs72844313	-0.0626914	0.0101861	7.52645e-10	G	A	0.335771
	rs74022964	0.0989177	0.0115988	1.48594e-17	T	C	0.20745
	rs75746146	-0.0685135	0.0105059	6.96466e-11	G	C	0.288822
	rs7574892	0.0593834	0.00948329	3.80303e-10	A	G	0.485006
	rs7633500	-0.0645172	0.00956823	1.5531e-11	A	G	0.445056
	rs76443711	-0.102214	0.0135122	3.89135e-14	C	G	0.146441
	rs76968846	-0.16225	0.0218654	1.16762e-13	A	G	0.0510766
	rs77028772	0.093658	0.0141632	3.77138e-11	A	G	0.125871
	rs77035786	0.112204	0.0165824	1.31947e-11	T	G	0.0888339
	rs7766533	-0.147115	0.0257958	1.17655e-08	A	G	0.0366134
	rs78302204	0.0899761	0.0127464	1.67764e-12	A	G	0.165523
	rs8010040	0.0606024	0.0109625	3.23586e-08	C	A	0.744642
	rs868155	-0.0735395	0.0104498	1.95794e-12	T	C	0.291996
	rs880315	0.0818861	0.00962224	1.7382e-17	C	T	0.41221
	rs9367994	0.0706992	0.0102213	4.61849e-12	T	C	0.311918
	rs976568	-0.156899	0.0096065	5.79029e-60	T	G	0.596014
	rs9846313	0.0611894	0.00995049	7.77822e-10	G	C	0.647578
	rs9860525	-0.0832288	0.0134728	6.51014e-10	A	T	0.14992
	rs9953366	0.0642569	0.00989746	8.45668e-11	C	T	0.633195
AF - coffee consumption (cups/d)	SNP	Beta	SE	Pval	EA	OA	EAF
	rs1016013	-0.0698492	0.000189186	261395	G	A	0.652628
	rs10515522	0.0707429	0.00013492	261395	C	T	0.193749
	rs11191804	0.119327	0.000290797	261395	A	G	0.136515
	rs12316258	-0.055994	0.00011877	261395	A	G	0.337595
	rs1255984	-0.0656476	0.00018246	261395	G	A	0.522379
	rs12932445	0.172088	0.000919661	261395	C	T	0.232066
	rs167479	0.0820876	0.000279264	261395	G	T	0.573629
	rs17042059	0.43499	0.00426898	261395	A	G	0.143088
	rs1725074	0.0772704	0.000124839	261395	T	C	0.14316
	rs17608766	0.109382	0.000298299	261395	C	T	0.175197
	rs17810431	-0.0688	0.000194509	261395	A	T	0.575303
	rs2023843	0.120697	0.000207695	261395	T	C	0.904083
	rs2289279	-0.0703564	0.000119543	261395	C	T	0.172833
	rs2707275	-0.0540584	0.00012218	261395	T	C	0.447553
	rs2834618	-0.0863171	0.000125146	261395	G	T	0.114357
	rs359477	-0.0537599	0.000122203	261395	C	T	0.467437
	rs3737883	-0.078274	0.00024166	261395	G	A	0.642422
	rs3765618	0.131111	0.000263979	261395	G	C	0.0985672
	rs3807989	0.108801	0.000490187	261395	G	A	0.569807
	rs3922843	-0.0692659	0.000144173	261395	G	A	0.770486
	rs4150196	0.0523094	0.000114658	261395	T	C	0.560702
	rs4642101	0.0891348	0.000320467	261395	G	T	0.609748
	rs4660184	-0.0521089	0.00011526	261395	C	T	0.54202
	rs579459	-0.0711657	0.000150011	261395	T	C	0.778133
	rs6537497	-0.0646094	0.000166622	261395	G	A	0.37825
	rs6801957	0.0694208	0.000202286	261395	C	T	0.548001
	rs6838973	-0.173161	0.00128899	261395	T	C	0.497992
	rs694859	0.0664462	0.00012007	261395	T	C	0.197465
	rs7574892	0.0593834	0.000149986	261395	A	G	0.485006
	rs7633500	-0.0645172	0.000173906	261395	A	G	0.445056
	rs8010040	0.0606024	0.000116899	261395	C	A	0.744642
	rs868155	-0.0735395	0.000189429	261395	T	C	0.291996
	rs880315	0.0818861	0.000276981	261395	C	T	0.41221
	rs976568	-0.156899	0.00101946	261395	T	G	0.596014
	rs9860525	-0.0832288	0.000145972	261395	A	T	0.14992
AF - coffee consumption (cases vs controls)	SNP	Beta	SE	Pval	EA	OA	EAF
	rs1016013	-0.0698492	0.000189186	261395	G	A	0.652628
	rs10515522	0.0707429	0.00013492	261395	C	T	0.193749
	rs11191804	0.119327	0.000290797	261395	A	G	0.136515
	rs12316258	-0.055994	0.00011877	261395	A	G	0.337595
	rs1255984	-0.0656476	0.00018246	261395	G	A	0.522379
	rs12932445	0.172088	0.000919661	261395	C	T	0.232066
	rs167479	0.0820876	0.000279264	261395	G	T	0.573629
	rs17042059	0.43499	0.00426898	261395	A	G	0.143088
	rs1725074	0.0772704	0.000124839	261395	T	C	0.14316
	rs17608766	0.109382	0.000298299	261395	C	T	0.175197
	rs17810431	-0.0688	0.000194509	261395	A	T	0.575303
	rs2023843	0.120697	0.000207695	261395	T	C	0.904083
	rs2289279	-0.0703564	0.000119543	261395	C	T	0.172833
	rs2707275	-0.0540584	0.00012218	261395	T	C	0.447553
	rs2834618	-0.0863171	0.000125146	261395	G	T	0.114357
	rs359477	-0.0537599	0.000122203	261395	C	T	0.467437
	rs3737883	-0.078274	0.00024166	261395	G	A	0.642422
	rs3765618	0.131111	0.000263979	261395	G	C	0.0985672
	rs3807989	0.108801	0.000490187	261395	G	A	0.569807
	rs3922843	-0.0692659	0.000144173	261395	G	A	0.770486
	rs4150196	0.0523094	0.000114658	261395	T	C	0.560702
	rs4642101	0.0891348	0.000320467	261395	G	T	0.609748
	rs4660184	-0.0521089	0.00011526	261395	C	T	0.54202
	rs579459	-0.0711657	0.000150011	261395	T	C	0.778133
	rs6537497	-0.0646094	0.000166622	261395	G	A	0.37825
	rs6801957	0.0694208	0.000202286	261395	C	T	0.548001
	rs6838973	-0.173161	0.00128899	261395	T	C	0.497992
	rs694859	0.0664462	0.00012007	261395	T	C	0.197465
	rs7574892	0.0593834	0.000149986	261395	A	G	0.485006
	rs7633500	-0.0645172	0.000173906	261395	A	G	0.445056
	rs8010040	0.0606024	0.000116899	261395	C	A	0.744642
	rs868155	-0.0735395	0.000189429	261395	T	C	0.291996
	rs880315	0.0818861	0.000276981	261395	C	T	0.41221
	rs976568	-0.156899	0.00101946	261395	T	G	0.596014
	rs9860525	-0.0832288	0.000145972	261395	A	T	0.14992
AF - dozing	SNP	Beta	SE	Pval	EA	OA	EAF
	rs10108814	-0.0527043	0.000114503	261395	G	C	0.4116
	rs1016013	-0.0698492	0.000189186	261395	G	A	0.652628
	rs10257093	0.0649101	0.000179891	261395	T	C	0.484861
	rs10515522	0.0707429	0.00013492	261395	C	T	0.193749
	rs11191804	0.119327	0.000290797	261395	A	G	0.136515
	rs11264280	0.139281	0.000769752	261395	T	C	0.359925
	rs11591033	-0.0673073	0.000116321	261395	C	T	0.189293
	rs11598047	0.142561	0.000302517	261395	G	A	0.0941176
	rs116913163	0.136144	0.000134291	261395	G	A	0.0441404
	rs117831371	0.268735	0.0002853	261395	T	C	0.0222369
	rs118039278	0.139345	0.00014595	261395	A	G	0.0454976
	rs11931318	-0.0655413	0.00018462	261395	A	G	0.510207
	rs1229715	0.105217	0.00015002	261395	C	T	0.087551
	rs12316258	-0.055994	0.00011877	261395	A	G	0.337595
	rs1255984	-0.0656476	0.00018246	261395	G	A	0.522379
	rs12855310	0.0730367	0.000156	261395	T	A	0.218904
	rs12932445	0.172088	0.000919661	261395	C	T	0.232066
	rs139277460	0.319291	0.000246288	261395	G	C	0.0134158
	rs1453011	-0.0548613	0.000127169	261395	G	A	0.459957
	rs1558902	0.0608442	0.000154396	261395	A	T	0.417114
	rs167479	0.0820876	0.000279264	261395	G	T	0.573629
	rs16998073	0.0809631	0.000241112	261395	T	A	0.311759
	rs17042059	0.43499	0.00426898	261395	A	G	0.143088
	rs1725074	0.0772704	0.000124839	261395	T	C	0.14316
	rs17430357	0.0730398	0.000125382	261395	T	A	0.161848
	rs17608766	0.109382	0.000298299	261395	C	T	0.175197
	rs1813517	-0.054787	0.00012576	261395	C	G	0.541667
	rs1980936	0.0607218	0.000120234	261395	G	T	0.257824
	rs2023843	0.120697	0.000207695	261395	T	C	0.904083
	rs216199	-0.0676204	0.000182982	261395	T	C	0.631723
	rs2229842	0.0638725	0.000140097	261395	T	C	0.283978
	rs2289279	-0.0703564	0.000119543	261395	C	T	0.172833
	rs2335249	0.0611135	0.000155373	261395	C	T	0.566283
	rs2384407	0.10649	0.000400309	261395	A	G	0.702615
	rs2521501	0.0596921	0.00011726	261395	T	A	0.265469
	rs2723064	-0.0687425	0.000180586	261395	C	T	0.34183
	rs2834618	-0.0863171	0.000125146	261395	G	T	0.114357
	rs2836949	-0.0564162	0.000133709	261395	A	C	0.555038
	rs3176326	-0.0698331	0.000116788	261395	A	G	0.172809
	rs34362160	0.0649383	0.000175646	261395	C	A	0.433622
	rs35504893	0.11208	0.000375659	261395	T	C	0.220774
	rs35783704	-0.0803008	0.000142411	261395	A	G	0.154991
	rs359477	-0.0537599	0.000122203	261395	C	T	0.467437
	rs3737883	-0.078274	0.00024166	261395	G	A	0.642422
	rs3746159	0.0896885	0.000146867	261395	T	C	0.121391
	rs3765618	0.131111	0.000263979	261395	G	C	0.0985672
	rs3807989	0.108801	0.000490187	261395	G	A	0.569807
	rs3922843	-0.0692659	0.000144173	261395	G	A	0.770486
	rs4150196	0.0523094	0.000114658	261395	T	C	0.560702
	rs453140	0.0547992	0.000116243	261395	T	C	0.343771
	rs4642101	0.0891348	0.000320467	261395	G	T	0.609748
	rs4660184	-0.0521089	0.00011526	261395	C	T	0.54202
	rs4977575	0.0680978	0.000193695	261395	G	C	0.430282
	rs55729900	-0.0810649	0.000144652	261395	G	A	0.153496
	rs55885184	0.0676924	0.000174438	261395	C	T	0.336331
	rs55985730	0.119939	0.000185182	261395	G	T	0.0814531
	rs56147946	0.154648	0.000157215	261395	T	C	0.0376549
	rs579459	-0.0711657	0.000150011	261395	T	C	0.778133
	rs59430691	-0.117997	0.000216349	261395	A	G	0.104382
	rs6038442	0.0545709	0.000118178	261395	T	G	0.626688
	rs6113183	-0.0624231	0.00014249	261395	T	C	0.689978
	rs6504403	-0.0725955	0.000129006	261395	T	G	0.829531
	rs651386	-0.0857505	0.000293309	261395	T	A	0.37891
	rs6537497	-0.0646094	0.000166622	261395	G	A	0.37825
	rs6546692	0.0532218	0.00012051	261395	A	T	0.48092
	rs6801957	0.0694208	0.000202286	261395	C	T	0.548001
	rs6838973	-0.173161	0.00128899	261395	T	C	0.497992
	rs694859	0.0664462	0.00012007	261395	T	C	0.197465
	rs7162918	-0.0552334	0.000117618	261395	C	T	0.353599
	rs72692597	-0.0857283	0.000249607	261395	T	G	0.275705
	rs72789392	0.108041	0.000159122	261395	C	T	0.0868165
	rs74022964	0.0989177	0.000278166	261395	T	C	0.20745
	rs75746146	-0.0685135	0.000162674	261395	G	C	0.288822
	rs7574892	0.0593834	0.000149986	261395	A	G	0.485006
	rs7633500	-0.0645172	0.000173906	261395	A	G	0.445056
	rs76443711	-0.102214	0.000218865	261395	C	G	0.146441
	rs76968846	-0.16225	0.000210604	261395	A	G	0.0510766
	rs77028772	0.093658	0.000167262	261395	A	G	0.125871
	rs77035786	0.112204	0.000175125	261395	T	G	0.0888339
	rs7766533	-0.147115	0.000124413	261395	A	G	0.0366134
	rs78302204	0.0899761	0.00019059	261395	A	G	0.165523
	rs8010040	0.0606024	0.000116899	261395	C	A	0.744642
	rs868155	-0.0735395	0.000189429	261395	T	C	0.291996
	rs880315	0.0818861	0.000276981	261395	C	T	0.41221
	rs9367994	0.0706992	0.000182995	261395	T	C	0.311918
	rs976568	-0.156899	0.00101946	261395	T	G	0.596014
	rs9846313	0.0611894	0.000144645	261395	G	C	0.647578
	rs9860525	-0.0832288	0.000145972	261395	A	T	0.14992
AF - getting up	SNP	Beta	SE	Pval	EA	OA	EAF
	rs10108814	-0.0527043	0.000114503	261395	G	C	0.4116
	rs1016013	-0.0698492	0.000189186	261395	G	A	0.652628
	rs10257093	0.0649101	0.000179891	261395	T	C	0.484861
	rs10515522	0.0707429	0.00013492	261395	C	T	0.193749
	rs11191804	0.119327	0.000290797	261395	A	G	0.136515
	rs11264280	0.139281	0.000769752	261395	T	C	0.359925
	rs11591033	-0.0673073	0.000116321	261395	C	T	0.189293
	rs11598047	0.142561	0.000302517	261395	G	A	0.0941176
	rs116913163	0.136144	0.000134291	261395	G	A	0.0441404
	rs117831371	0.268735	0.0002853	261395	T	C	0.0222369
	rs118039278	0.139345	0.00014595	261395	A	G	0.0454976
	rs11931318	-0.0655413	0.00018462	261395	A	G	0.510207
	rs1229715	0.105217	0.00015002	261395	C	T	0.087551
	rs12316258	-0.055994	0.00011877	261395	A	G	0.337595
	rs1255984	-0.0656476	0.00018246	261395	G	A	0.522379
	rs12855310	0.0730367	0.000156	261395	T	A	0.218904
	rs12932445	0.172088	0.000919661	261395	C	T	0.232066
	rs139277460	0.319291	0.000246288	261395	G	C	0.0134158
	rs1453011	-0.0548613	0.000127169	261395	G	A	0.459957
	rs1558902	0.0608442	0.000154396	261395	A	T	0.417114
	rs167479	0.0820876	0.000279264	261395	G	T	0.573629
	rs16998073	0.0809631	0.000241112	261395	T	A	0.311759
	rs17042059	0.43499	0.00426898	261395	A	G	0.143088
	rs1725074	0.0772704	0.000124839	261395	T	C	0.14316
	rs17430357	0.0730398	0.000125382	261395	T	A	0.161848
	rs17608766	0.109382	0.000298299	261395	C	T	0.175197
	rs1813517	-0.054787	0.00012576	261395	C	G	0.541667
	rs1980936	0.0607218	0.000120234	261395	G	T	0.257824
	rs2023843	0.120697	0.000207695	261395	T	C	0.904083
	rs216199	-0.0676204	0.000182982	261395	T	C	0.631723
	rs2229842	0.0638725	0.000140097	261395	T	C	0.283978
	rs2289279	-0.0703564	0.000119543	261395	C	T	0.172833
	rs2335249	0.0611135	0.000155373	261395	C	T	0.566283
	rs2384407	0.10649	0.000400309	261395	A	G	0.702615
	rs2521501	0.0596921	0.00011726	261395	T	A	0.265469
	rs2723064	-0.0687425	0.000180586	261395	C	T	0.34183
	rs2834618	-0.0863171	0.000125146	261395	G	T	0.114357
	rs2836949	-0.0564162	0.000133709	261395	A	C	0.555038
	rs3176326	-0.0698331	0.000116788	261395	A	G	0.172809
	rs34362160	0.0649383	0.000175646	261395	C	A	0.433622
	rs35504893	0.11208	0.000375659	261395	T	C	0.220774
	rs35783704	-0.0803008	0.000142411	261395	A	G	0.154991
	rs359477	-0.0537599	0.000122203	261395	C	T	0.467437
	rs3737883	-0.078274	0.00024166	261395	G	A	0.642422
	rs3746159	0.0896885	0.000146867	261395	T	C	0.121391
	rs3765618	0.131111	0.000263979	261395	G	C	0.0985672
	rs3807989	0.108801	0.000490187	261395	G	A	0.569807
	rs3922843	-0.0692659	0.000144173	261395	G	A	0.770486
	rs4150196	0.0523094	0.000114658	261395	T	C	0.560702
	rs453140	0.0547992	0.000116243	261395	T	C	0.343771
	rs4642101	0.0891348	0.000320467	261395	G	T	0.609748
	rs4660184	-0.0521089	0.00011526	261395	C	T	0.54202
	rs4977575	0.0680978	0.000193695	261395	G	C	0.430282
	rs55729900	-0.0810649	0.000144652	261395	G	A	0.153496
	rs55885184	0.0676924	0.000174438	261395	C	T	0.336331
	rs55985730	0.119939	0.000185182	261395	G	T	0.0814531
	rs56147946	0.154648	0.000157215	261395	T	C	0.0376549
	rs579459	-0.0711657	0.000150011	261395	T	C	0.778133
	rs59430691	-0.117997	0.000216349	261395	A	G	0.104382
	rs6038442	0.0545709	0.000118178	261395	T	G	0.626688
	rs6113183	-0.0624231	0.00014249	261395	T	C	0.689978
	rs6504403	-0.0725955	0.000129006	261395	T	G	0.829531
	rs651386	-0.0857505	0.000293309	261395	T	A	0.37891
	rs6537497	-0.0646094	0.000166622	261395	G	A	0.37825
	rs6546692	0.0532218	0.00012051	261395	A	T	0.48092
	rs6801957	0.0694208	0.000202286	261395	C	T	0.548001
	rs6838973	-0.173161	0.00128899	261395	T	C	0.497992
	rs694859	0.0664462	0.00012007	261395	T	C	0.197465
	rs7162918	-0.0552334	0.000117618	261395	C	T	0.353599
	rs72692597	-0.0857283	0.000249607	261395	T	G	0.275705
	rs72789392	0.108041	0.000159122	261395	C	T	0.0868165
	rs74022964	0.0989177	0.000278166	261395	T	C	0.20745
	rs75746146	-0.0685135	0.000162674	261395	G	C	0.288822
	rs7574892	0.0593834	0.000149986	261395	A	G	0.485006
	rs7633500	-0.0645172	0.000173906	261395	A	G	0.445056
	rs76443711	-0.102214	0.000218865	261395	C	G	0.146441
	rs76968846	-0.16225	0.000210604	261395	A	G	0.0510766
	rs77028772	0.093658	0.000167262	261395	A	G	0.125871
	rs77035786	0.112204	0.000175125	261395	T	G	0.0888339
	rs7766533	-0.147115	0.000124413	261395	A	G	0.0366134
	rs78302204	0.0899761	0.00019059	261395	A	G	0.165523
	rs8010040	0.0606024	0.000116899	261395	C	A	0.744642
	rs868155	-0.0735395	0.000189429	261395	T	C	0.291996
	rs880315	0.0818861	0.000276981	261395	C	T	0.41221
	rs9367994	0.0706992	0.000182995	261395	T	C	0.311918
	rs976568	-0.156899	0.00101946	261395	T	G	0.596014
	rs9846313	0.0611894	0.000144645	261395	G	C	0.647578
	rs9860525	-0.0832288	0.000145972	261395	A	T	0.14992
AF - insomnia	SNP	Beta	SE	Pval	EA	OA	EAF
	rs10108814	-0.0527043	0.000114503	261395	G	C	0.4116
	rs1016013	-0.0698492	0.000189186	261395	G	A	0.652628
	rs10257093	0.0649101	0.000179891	261395	T	C	0.484861
	rs10515522	0.0707429	0.00013492	261395	C	T	0.193749
	rs11191804	0.119327	0.000290797	261395	A	G	0.136515
	rs11264280	0.139281	0.000769752	261395	T	C	0.359925
	rs11591033	-0.0673073	0.000116321	261395	C	T	0.189293
	rs11598047	0.142561	0.000302517	261395	G	A	0.0941176
	rs116913163	0.136144	0.000134291	261395	G	A	0.0441404
	rs117831371	0.268735	0.0002853	261395	T	C	0.0222369
	rs118039278	0.139345	0.00014595	261395	A	G	0.0454976
	rs11931318	-0.0655413	0.00018462	261395	A	G	0.510207
	rs1229715	0.105217	0.00015002	261395	C	T	0.087551
	rs12316258	-0.055994	0.00011877	261395	A	G	0.337595
	rs1255984	-0.0656476	0.00018246	261395	G	A	0.522379
	rs12855310	0.0730367	0.000156	261395	T	A	0.218904
	rs12932445	0.172088	0.000919661	261395	C	T	0.232066
	rs139277460	0.319291	0.000246288	261395	G	C	0.0134158
	rs1453011	-0.0548613	0.000127169	261395	G	A	0.459957
	rs1558902	0.0608442	0.000154396	261395	A	T	0.417114
	rs167479	0.0820876	0.000279264	261395	G	T	0.573629
	rs16998073	0.0809631	0.000241112	261395	T	A	0.311759
	rs17042059	0.43499	0.00426898	261395	A	G	0.143088
	rs1725074	0.0772704	0.000124839	261395	T	C	0.14316
	rs17430357	0.0730398	0.000125382	261395	T	A	0.161848
	rs17608766	0.109382	0.000298299	261395	C	T	0.175197
	rs1813517	-0.054787	0.00012576	261395	C	G	0.541667
	rs1980936	0.0607218	0.000120234	261395	G	T	0.257824
	rs2023843	0.120697	0.000207695	261395	T	C	0.904083
	rs216199	-0.0676204	0.000182982	261395	T	C	0.631723
	rs2229842	0.0638725	0.000140097	261395	T	C	0.283978
	rs2289279	-0.0703564	0.000119543	261395	C	T	0.172833
	rs2335249	0.0611135	0.000155373	261395	C	T	0.566283
	rs2384407	0.10649	0.000400309	261395	A	G	0.702615
	rs2521501	0.0596921	0.00011726	261395	T	A	0.265469
	rs2723064	-0.0687425	0.000180586	261395	C	T	0.34183
	rs2834618	-0.0863171	0.000125146	261395	G	T	0.114357
	rs2836949	-0.0564162	0.000133709	261395	A	C	0.555038
	rs3176326	-0.0698331	0.000116788	261395	A	G	0.172809
	rs34362160	0.0649383	0.000175646	261395	C	A	0.433622
	rs35504893	0.11208	0.000375659	261395	T	C	0.220774
	rs35783704	-0.0803008	0.000142411	261395	A	G	0.154991
	rs359477	-0.0537599	0.000122203	261395	C	T	0.467437
	rs3737883	-0.078274	0.00024166	261395	G	A	0.642422
	rs3746159	0.0896885	0.000146867	261395	T	C	0.121391
	rs3765618	0.131111	0.000263979	261395	G	C	0.0985672
	rs3807989	0.108801	0.000490187	261395	G	A	0.569807
	rs3922843	-0.0692659	0.000144173	261395	G	A	0.770486
	rs4150196	0.0523094	0.000114658	261395	T	C	0.560702
	rs453140	0.0547992	0.000116243	261395	T	C	0.343771
	rs4642101	0.0891348	0.000320467	261395	G	T	0.609748
	rs4660184	-0.0521089	0.00011526	261395	C	T	0.54202
	rs4977575	0.0680978	0.000193695	261395	G	C	0.430282
	rs55729900	-0.0810649	0.000144652	261395	G	A	0.153496
	rs55885184	0.0676924	0.000174438	261395	C	T	0.336331
	rs55985730	0.119939	0.000185182	261395	G	T	0.0814531
	rs56147946	0.154648	0.000157215	261395	T	C	0.0376549
	rs579459	-0.0711657	0.000150011	261395	T	C	0.778133
	rs59430691	-0.117997	0.000216349	261395	A	G	0.104382
	rs6038442	0.0545709	0.000118178	261395	T	G	0.626688
	rs6113183	-0.0624231	0.00014249	261395	T	C	0.689978
	rs6504403	-0.0725955	0.000129006	261395	T	G	0.829531
	rs651386	-0.0857505	0.000293309	261395	T	A	0.37891
	rs6537497	-0.0646094	0.000166622	261395	G	A	0.37825
	rs6546692	0.0532218	0.00012051	261395	A	T	0.48092
	rs6801957	0.0694208	0.000202286	261395	C	T	0.548001
	rs6838973	-0.173161	0.00128899	261395	T	C	0.497992
	rs694859	0.0664462	0.00012007	261395	T	C	0.197465
	rs7162918	-0.0552334	0.000117618	261395	C	T	0.353599
	rs72692597	-0.0857283	0.000249607	261395	T	G	0.275705
	rs72789392	0.108041	0.000159122	261395	C	T	0.0868165
	rs74022964	0.0989177	0.000278166	261395	T	C	0.20745
	rs75746146	-0.0685135	0.000162674	261395	G	C	0.288822
	rs7574892	0.0593834	0.000149986	261395	A	G	0.485006
	rs7633500	-0.0645172	0.000173906	261395	A	G	0.445056
	rs76443711	-0.102214	0.000218865	261395	C	G	0.146441
	rs76968846	-0.16225	0.000210604	261395	A	G	0.0510766
	rs77028772	0.093658	0.000167262	261395	A	G	0.125871
	rs77035786	0.112204	0.000175125	261395	T	G	0.0888339
	rs7766533	-0.147115	0.000124413	261395	A	G	0.0366134
	rs78302204	0.0899761	0.00019059	261395	A	G	0.165523
	rs8010040	0.0606024	0.000116899	261395	C	A	0.744642
	rs868155	-0.0735395	0.000189429	261395	T	C	0.291996
	rs880315	0.0818861	0.000276981	261395	C	T	0.41221
	rs9367994	0.0706992	0.000182995	261395	T	C	0.311918
	rs976568	-0.156899	0.00101946	261395	T	G	0.596014
	rs9846313	0.0611894	0.000144645	261395	G	C	0.647578
	rs9860525	-0.0832288	0.000145972	261395	A	T	0.14992
AF - lifetime smoking index	SNP	Beta	SE	Pval	EA	OA	EAF
	rs10108814	-0.0527043	0.000114503	261395	G	C	0.4116
	rs1016013	-0.0698492	0.000189186	261395	G	A	0.652628
	rs10257093	0.0649101	0.000179891	261395	T	C	0.484861
	rs10515522	0.0707429	0.00013492	261395	C	T	0.193749
	rs11191804	0.119327	0.000290797	261395	A	G	0.136515
	rs11264280	0.139281	0.000769752	261395	T	C	0.359925
	rs11591033	-0.0673073	0.000116321	261395	C	T	0.189293
	rs11598047	0.142561	0.000302517	261395	G	A	0.0941176
	rs116913163	0.136144	0.000134291	261395	G	A	0.0441404
	rs117831371	0.268735	0.0002853	261395	T	C	0.0222369
	rs118039278	0.139345	0.00014595	261395	A	G	0.0454976
	rs11931318	-0.0655413	0.00018462	261395	A	G	0.510207
	rs1229715	0.105217	0.00015002	261395	C	T	0.087551
	rs12316258	-0.055994	0.00011877	261395	A	G	0.337595
	rs1255984	-0.0656476	0.00018246	261395	G	A	0.522379
	rs12855310	0.0730367	0.000156	261395	T	A	0.218904
	rs12932445	0.172088	0.000919661	261395	C	T	0.232066
	rs1453011	-0.0548613	0.000127169	261395	G	A	0.459957
	rs1558902	0.0608442	0.000154396	261395	A	T	0.417114
	rs167479	0.0820876	0.000279264	261395	G	T	0.573629
	rs16998073	0.0809631	0.000241112	261395	T	A	0.311759
	rs17042059	0.43499	0.00426898	261395	A	G	0.143088
	rs1725074	0.0772704	0.000124839	261395	T	C	0.14316
	rs17430357	0.0730398	0.000125382	261395	T	A	0.161848
	rs17608766	0.109382	0.000298299	261395	C	T	0.175197
	rs17810431	-0.0688	0.000194509	261395	A	T	0.575303
	rs1813517	-0.054787	0.00012576	261395	C	G	0.541667
	rs1980936	0.0607218	0.000120234	261395	G	T	0.257824
	rs2023843	0.120697	0.000207695	261395	T	C	0.904083
	rs216199	-0.0676204	0.000182982	261395	T	C	0.631723
	rs2229842	0.0638725	0.000140097	261395	T	C	0.283978
	rs2289279	-0.0703564	0.000119543	261395	C	T	0.172833
	rs2335249	0.0611135	0.000155373	261395	C	T	0.566283
	rs2384407	0.10649	0.000400309	261395	A	G	0.702615
	rs2521501	0.0596921	0.00011726	261395	T	A	0.265469
	rs2707275	-0.0540584	0.00012218	261395	T	C	0.447553
	rs2723064	-0.0687425	0.000180586	261395	C	T	0.34183
	rs2834618	-0.0863171	0.000125146	261395	G	T	0.114357
	rs2836949	-0.0564162	0.000133709	261395	A	C	0.555038
	rs3176326	-0.0698331	0.000116788	261395	A	G	0.172809
	rs34362160	0.0649383	0.000175646	261395	C	A	0.433622
	rs35504893	0.11208	0.000375659	261395	T	C	0.220774
	rs35783704	-0.0803008	0.000142411	261395	A	G	0.154991
	rs359477	-0.0537599	0.000122203	261395	C	T	0.467437
	rs3737883	-0.078274	0.00024166	261395	G	A	0.642422
	rs3746159	0.0896885	0.000146867	261395	T	C	0.121391
	rs3765618	0.131111	0.000263979	261395	G	C	0.0985672
	rs3807989	0.108801	0.000490187	261395	G	A	0.569807
	rs3922843	-0.0692659	0.000144173	261395	G	A	0.770486
	rs4150196	0.0523094	0.000114658	261395	T	C	0.560702
	rs453140	0.0547992	0.000116243	261395	T	C	0.343771
	rs4642101	0.0891348	0.000320467	261395	G	T	0.609748
	rs4660184	-0.0521089	0.00011526	261395	C	T	0.54202
	rs4977575	0.0680978	0.000193695	261395	G	C	0.430282
	rs55729900	-0.0810649	0.000144652	261395	G	A	0.153496
	rs55885184	0.0676924	0.000174438	261395	C	T	0.336331
	rs55985730	0.119939	0.000185182	261395	G	T	0.0814531
	rs56147946	0.154648	0.000157215	261395	T	C	0.0376549
	rs579459	-0.0711657	0.000150011	261395	T	C	0.778133
	rs59430691	-0.117997	0.000216349	261395	A	G	0.104382
	rs6038442	0.0545709	0.000118178	261395	T	G	0.626688
	rs6113183	-0.0624231	0.00014249	261395	T	C	0.689978
	rs6504403	-0.0725955	0.000129006	261395	T	G	0.829531
	rs651386	-0.0857505	0.000293309	261395	T	A	0.37891
	rs6537497	-0.0646094	0.000166622	261395	G	A	0.37825
	rs6546692	0.0532218	0.00012051	261395	A	T	0.48092
	rs6801957	0.0694208	0.000202286	261395	C	T	0.548001
	rs6838973	-0.173161	0.00128899	261395	T	C	0.497992
	rs694859	0.0664462	0.00012007	261395	T	C	0.197465
	rs7162918	-0.0552334	0.000117618	261395	C	T	0.353599
	rs72692597	-0.0857283	0.000249607	261395	T	G	0.275705
	rs72789392	0.108041	0.000159122	261395	C	T	0.0868165
	rs72844313	-0.0626914	0.00014489	261395	G	A	0.335771
	rs74022964	0.0989177	0.000278166	261395	T	C	0.20745
	rs75746146	-0.0685135	0.000162674	261395	G	C	0.288822
	rs7574892	0.0593834	0.000149986	261395	A	G	0.485006
	rs7633500	-0.0645172	0.000173906	261395	A	G	0.445056
	rs76443711	-0.102214	0.000218865	261395	C	G	0.146441
	rs76968846	-0.16225	0.000210604	261395	A	G	0.0510766
	rs77028772	0.093658	0.000167262	261395	A	G	0.125871
	rs77035786	0.112204	0.000175125	261395	T	G	0.0888339
	rs7766533	-0.147115	0.000124413	261395	A	G	0.0366134
	rs78302204	0.0899761	0.00019059	261395	A	G	0.165523
	rs8010040	0.0606024	0.000116899	261395	C	A	0.744642
	rs868155	-0.0735395	0.000189429	261395	T	C	0.291996
	rs880315	0.0818861	0.000276981	261395	C	T	0.41221
	rs9367994	0.0706992	0.000182995	261395	T	C	0.311918
	rs976568	-0.156899	0.00101946	261395	T	G	0.596014
	rs9846313	0.0611894	0.000144645	261395	G	C	0.647578
	rs9860525	-0.0832288	0.000145972	261395	A	T	0.14992
	rs9953366	0.0642569	0.000161222	261395	C	T	0.633195
AF - morningness	SNP	Beta	SE	Pval	EA	OA	EAF
	rs10108814	-0.0527043	0.000114503	261395	G	C	0.4116
	rs1016013	-0.0698492	0.000189186	261395	G	A	0.652628
	rs10257093	0.0649101	0.000179891	261395	T	C	0.484861
	rs10515522	0.0707429	0.00013492	261395	C	T	0.193749
	rs11191804	0.119327	0.000290797	261395	A	G	0.136515
	rs11264280	0.139281	0.000769752	261395	T	C	0.359925
	rs11591033	-0.0673073	0.000116321	261395	C	T	0.189293
	rs11598047	0.142561	0.000302517	261395	G	A	0.0941176
	rs116913163	0.136144	0.000134291	261395	G	A	0.0441404
	rs117831371	0.268735	0.0002853	261395	T	C	0.0222369
	rs118039278	0.139345	0.00014595	261395	A	G	0.0454976
	rs11931318	-0.0655413	0.00018462	261395	A	G	0.510207
	rs1229715	0.105217	0.00015002	261395	C	T	0.087551
	rs12316258	-0.055994	0.00011877	261395	A	G	0.337595
	rs1255984	-0.0656476	0.00018246	261395	G	A	0.522379
	rs12855310	0.0730367	0.000156	261395	T	A	0.218904
	rs12932445	0.172088	0.000919661	261395	C	T	0.232066
	rs139277460	0.319291	0.000246288	261395	G	C	0.0134158
	rs1453011	-0.0548613	0.000127169	261395	G	A	0.459957
	rs1558902	0.0608442	0.000154396	261395	A	T	0.417114
	rs167479	0.0820876	0.000279264	261395	G	T	0.573629
	rs16998073	0.0809631	0.000241112	261395	T	A	0.311759
	rs17042059	0.43499	0.00426898	261395	A	G	0.143088
	rs1725074	0.0772704	0.000124839	261395	T	C	0.14316
	rs17430357	0.0730398	0.000125382	261395	T	A	0.161848
	rs17608766	0.109382	0.000298299	261395	C	T	0.175197
	rs1813517	-0.054787	0.00012576	261395	C	G	0.541667
	rs1980936	0.0607218	0.000120234	261395	G	T	0.257824
	rs2023843	0.120697	0.000207695	261395	T	C	0.904083
	rs216199	-0.0676204	0.000182982	261395	T	C	0.631723
	rs2229842	0.0638725	0.000140097	261395	T	C	0.283978
	rs2289279	-0.0703564	0.000119543	261395	C	T	0.172833
	rs2335249	0.0611135	0.000155373	261395	C	T	0.566283
	rs2384407	0.10649	0.000400309	261395	A	G	0.702615
	rs2521501	0.0596921	0.00011726	261395	T	A	0.265469
	rs2723064	-0.0687425	0.000180586	261395	C	T	0.34183
	rs2834618	-0.0863171	0.000125146	261395	G	T	0.114357
	rs2836949	-0.0564162	0.000133709	261395	A	C	0.555038
	rs3176326	-0.0698331	0.000116788	261395	A	G	0.172809
	rs34362160	0.0649383	0.000175646	261395	C	A	0.433622
	rs35504893	0.11208	0.000375659	261395	T	C	0.220774
	rs35783704	-0.0803008	0.000142411	261395	A	G	0.154991
	rs359477	-0.0537599	0.000122203	261395	C	T	0.467437
	rs3737883	-0.078274	0.00024166	261395	G	A	0.642422
	rs3746159	0.0896885	0.000146867	261395	T	C	0.121391
	rs3765618	0.131111	0.000263979	261395	G	C	0.0985672
	rs3807989	0.108801	0.000490187	261395	G	A	0.569807
	rs3922843	-0.0692659	0.000144173	261395	G	A	0.770486
	rs4150196	0.0523094	0.000114658	261395	T	C	0.560702
	rs453140	0.0547992	0.000116243	261395	T	C	0.343771
	rs4642101	0.0891348	0.000320467	261395	G	T	0.609748
	rs4660184	-0.0521089	0.00011526	261395	C	T	0.54202
	rs4977575	0.0680978	0.000193695	261395	G	C	0.430282
	rs55729900	-0.0810649	0.000144652	261395	G	A	0.153496
	rs55885184	0.0676924	0.000174438	261395	C	T	0.336331
	rs55985730	0.119939	0.000185182	261395	G	T	0.0814531
	rs56147946	0.154648	0.000157215	261395	T	C	0.0376549
	rs579459	-0.0711657	0.000150011	261395	T	C	0.778133
	rs59430691	-0.117997	0.000216349	261395	A	G	0.104382
	rs6038442	0.0545709	0.000118178	261395	T	G	0.626688
	rs6113183	-0.0624231	0.00014249	261395	T	C	0.689978
	rs6504403	-0.0725955	0.000129006	261395	T	G	0.829531
	rs651386	-0.0857505	0.000293309	261395	T	A	0.37891
	rs6537497	-0.0646094	0.000166622	261395	G	A	0.37825
	rs6546692	0.0532218	0.00012051	261395	A	T	0.48092
	rs6801957	0.0694208	0.000202286	261395	C	T	0.548001
	rs6838973	-0.173161	0.00128899	261395	T	C	0.497992
	rs694859	0.0664462	0.00012007	261395	T	C	0.197465
	rs7162918	-0.0552334	0.000117618	261395	C	T	0.353599
	rs72692597	-0.0857283	0.000249607	261395	T	G	0.275705
	rs72789392	0.108041	0.000159122	261395	C	T	0.0868165
	rs74022964	0.0989177	0.000278166	261395	T	C	0.20745
	rs75746146	-0.0685135	0.000162674	261395	G	C	0.288822
	rs7574892	0.0593834	0.000149986	261395	A	G	0.485006
	rs7633500	-0.0645172	0.000173906	261395	A	G	0.445056
	rs76443711	-0.102214	0.000218865	261395	C	G	0.146441
	rs76968846	-0.16225	0.000210604	261395	A	G	0.0510766
	rs77028772	0.093658	0.000167262	261395	A	G	0.125871
	rs77035786	0.112204	0.000175125	261395	T	G	0.0888339
	rs7766533	-0.147115	0.000124413	261395	A	G	0.0366134
	rs78302204	0.0899761	0.00019059	261395	A	G	0.165523
	rs8010040	0.0606024	0.000116899	261395	C	A	0.744642
	rs868155	-0.0735395	0.000189429	261395	T	C	0.291996
	rs880315	0.0818861	0.000276981	261395	C	T	0.41221
	rs9367994	0.0706992	0.000182995	261395	T	C	0.311918
	rs976568	-0.156899	0.00101946	261395	T	G	0.596014
	rs9846313	0.0611894	0.000144645	261395	G	C	0.647578
	rs9860525	-0.0832288	0.000145972	261395	A	T	0.14992
AF - napping	SNP	Beta	SE	Pval	EA	OA	EAF
	rs10108814	-0.0527043	0.000114503	261395	G	C	0.4116
	rs1016013	-0.0698492	0.000189186	261395	G	A	0.652628
	rs10257093	0.0649101	0.000179891	261395	T	C	0.484861
	rs10515522	0.0707429	0.00013492	261395	C	T	0.193749
	rs11191804	0.119327	0.000290797	261395	A	G	0.136515
	rs11264280	0.139281	0.000769752	261395	T	C	0.359925
	rs11591033	-0.0673073	0.000116321	261395	C	T	0.189293
	rs11598047	0.142561	0.000302517	261395	G	A	0.0941176
	rs116913163	0.136144	0.000134291	261395	G	A	0.0441404
	rs117831371	0.268735	0.0002853	261395	T	C	0.0222369
	rs118039278	0.139345	0.00014595	261395	A	G	0.0454976
	rs11931318	-0.0655413	0.00018462	261395	A	G	0.510207
	rs1229715	0.105217	0.00015002	261395	C	T	0.087551
	rs12316258	-0.055994	0.00011877	261395	A	G	0.337595
	rs1255984	-0.0656476	0.00018246	261395	G	A	0.522379
	rs12855310	0.0730367	0.000156	261395	T	A	0.218904
	rs12932445	0.172088	0.000919661	261395	C	T	0.232066
	rs139277460	0.319291	0.000246288	261395	G	C	0.0134158
	rs1453011	-0.0548613	0.000127169	261395	G	A	0.459957
	rs1558902	0.0608442	0.000154396	261395	A	T	0.417114
	rs167479	0.0820876	0.000279264	261395	G	T	0.573629
	rs16998073	0.0809631	0.000241112	261395	T	A	0.311759
	rs17042059	0.43499	0.00426898	261395	A	G	0.143088
	rs1725074	0.0772704	0.000124839	261395	T	C	0.14316
	rs17430357	0.0730398	0.000125382	261395	T	A	0.161848
	rs17608766	0.109382	0.000298299	261395	C	T	0.175197
	rs1813517	-0.054787	0.00012576	261395	C	G	0.541667
	rs1980936	0.0607218	0.000120234	261395	G	T	0.257824
	rs2023843	0.120697	0.000207695	261395	T	C	0.904083
	rs216199	-0.0676204	0.000182982	261395	T	C	0.631723
	rs2229842	0.0638725	0.000140097	261395	T	C	0.283978
	rs2289279	-0.0703564	0.000119543	261395	C	T	0.172833
	rs2335249	0.0611135	0.000155373	261395	C	T	0.566283
	rs2384407	0.10649	0.000400309	261395	A	G	0.702615
	rs2521501	0.0596921	0.00011726	261395	T	A	0.265469
	rs2723064	-0.0687425	0.000180586	261395	C	T	0.34183
	rs2834618	-0.0863171	0.000125146	261395	G	T	0.114357
	rs2836949	-0.0564162	0.000133709	261395	A	C	0.555038
	rs3176326	-0.0698331	0.000116788	261395	A	G	0.172809
	rs34362160	0.0649383	0.000175646	261395	C	A	0.433622
	rs35504893	0.11208	0.000375659	261395	T	C	0.220774
	rs35783704	-0.0803008	0.000142411	261395	A	G	0.154991
	rs359477	-0.0537599	0.000122203	261395	C	T	0.467437
	rs3737883	-0.078274	0.00024166	261395	G	A	0.642422
	rs3746159	0.0896885	0.000146867	261395	T	C	0.121391
	rs3765618	0.131111	0.000263979	261395	G	C	0.0985672
	rs3807989	0.108801	0.000490187	261395	G	A	0.569807
	rs3922843	-0.0692659	0.000144173	261395	G	A	0.770486
	rs4150196	0.0523094	0.000114658	261395	T	C	0.560702
	rs453140	0.0547992	0.000116243	261395	T	C	0.343771
	rs4642101	0.0891348	0.000320467	261395	G	T	0.609748
	rs4660184	-0.0521089	0.00011526	261395	C	T	0.54202
	rs4977575	0.0680978	0.000193695	261395	G	C	0.430282
	rs55729900	-0.0810649	0.000144652	261395	G	A	0.153496
	rs55885184	0.0676924	0.000174438	261395	C	T	0.336331
	rs55985730	0.119939	0.000185182	261395	G	T	0.0814531
	rs56147946	0.154648	0.000157215	261395	T	C	0.0376549
	rs579459	-0.0711657	0.000150011	261395	T	C	0.778133
	rs59430691	-0.117997	0.000216349	261395	A	G	0.104382
	rs6038442	0.0545709	0.000118178	261395	T	G	0.626688
	rs6113183	-0.0624231	0.00014249	261395	T	C	0.689978
	rs6504403	-0.0725955	0.000129006	261395	T	G	0.829531
	rs651386	-0.0857505	0.000293309	261395	T	A	0.37891
	rs6537497	-0.0646094	0.000166622	261395	G	A	0.37825
	rs6546692	0.0532218	0.00012051	261395	A	T	0.48092
	rs6801957	0.0694208	0.000202286	261395	C	T	0.548001
	rs6838973	-0.173161	0.00128899	261395	T	C	0.497992
	rs694859	0.0664462	0.00012007	261395	T	C	0.197465
	rs7162918	-0.0552334	0.000117618	261395	C	T	0.353599
	rs72692597	-0.0857283	0.000249607	261395	T	G	0.275705
	rs72789392	0.108041	0.000159122	261395	C	T	0.0868165
	rs74022964	0.0989177	0.000278166	261395	T	C	0.20745
	rs75746146	-0.0685135	0.000162674	261395	G	C	0.288822
	rs7574892	0.0593834	0.000149986	261395	A	G	0.485006
	rs7633500	-0.0645172	0.000173906	261395	A	G	0.445056
	rs76443711	-0.102214	0.000218865	261395	C	G	0.146441
	rs76968846	-0.16225	0.000210604	261395	A	G	0.0510766
	rs77028772	0.093658	0.000167262	261395	A	G	0.125871
	rs77035786	0.112204	0.000175125	261395	T	G	0.0888339
	rs7766533	-0.147115	0.000124413	261395	A	G	0.0366134
	rs78302204	0.0899761	0.00019059	261395	A	G	0.165523
	rs8010040	0.0606024	0.000116899	261395	C	A	0.744642
	rs868155	-0.0735395	0.000189429	261395	T	C	0.291996
	rs880315	0.0818861	0.000276981	261395	C	T	0.41221
	rs9367994	0.0706992	0.000182995	261395	T	C	0.311918
	rs976568	-0.156899	0.00101946	261395	T	G	0.596014
	rs9846313	0.0611894	0.000144645	261395	G	C	0.647578
	rs9860525	-0.0832288	0.000145972	261395	A	T	0.14992
AF - SESA	SNP	Beta	SE	Pval	EA	OA	EAF
	rs10108814	-0.0527043	0.000114503	261395	G	C	0.4116
	rs1016013	-0.0698492	0.000189186	261395	G	A	0.652628
	rs10257093	0.0649101	0.000179891	261395	T	C	0.484861
	rs10515522	0.0707429	0.00013492	261395	C	T	0.193749
	rs11191804	0.119327	0.000290797	261395	A	G	0.136515
	rs11264280	0.139281	0.000769752	261395	T	C	0.359925
	rs11591033	-0.0673073	0.000116321	261395	C	T	0.189293
	rs11598047	0.142561	0.000302517	261395	G	A	0.0941176
	rs116913163	0.136144	0.000134291	261395	G	A	0.0441404
	rs117831371	0.268735	0.0002853	261395	T	C	0.0222369
	rs118039278	0.139345	0.00014595	261395	A	G	0.0454976
	rs11931318	-0.0655413	0.00018462	261395	A	G	0.510207
	rs1229715	0.105217	0.00015002	261395	C	T	0.087551
	rs12316258	-0.055994	0.00011877	261395	A	G	0.337595
	rs1255984	-0.0656476	0.00018246	261395	G	A	0.522379
	rs12855310	0.0730367	0.000156	261395	T	A	0.218904
	rs12932445	0.172088	0.000919661	261395	C	T	0.232066
	rs139277460	0.319291	0.000246288	261395	G	C	0.0134158
	rs1453011	-0.0548613	0.000127169	261395	G	A	0.459957
	rs1558902	0.0608442	0.000154396	261395	A	T	0.417114
	rs167479	0.0820876	0.000279264	261395	G	T	0.573629
	rs16998073	0.0809631	0.000241112	261395	T	A	0.311759
	rs17042059	0.43499	0.00426898	261395	A	G	0.143088
	rs1725074	0.0772704	0.000124839	261395	T	C	0.14316
	rs17430357	0.0730398	0.000125382	261395	T	A	0.161848
	rs17608766	0.109382	0.000298299	261395	C	T	0.175197
	rs1813517	-0.054787	0.00012576	261395	C	G	0.541667
	rs1980936	0.0607218	0.000120234	261395	G	T	0.257824
	rs2023843	0.120697	0.000207695	261395	T	C	0.904083
	rs216199	-0.0676204	0.000182982	261395	T	C	0.631723
	rs2229842	0.0638725	0.000140097	261395	T	C	0.283978
	rs2289279	-0.0703564	0.000119543	261395	C	T	0.172833
	rs2335249	0.0611135	0.000155373	261395	C	T	0.566283
	rs2384407	0.10649	0.000400309	261395	A	G	0.702615
	rs2521501	0.0596921	0.00011726	261395	T	A	0.265469
	rs2723064	-0.0687425	0.000180586	261395	C	T	0.34183
	rs2834618	-0.0863171	0.000125146	261395	G	T	0.114357
	rs2836949	-0.0564162	0.000133709	261395	A	C	0.555038
	rs3176326	-0.0698331	0.000116788	261395	A	G	0.172809
	rs34362160	0.0649383	0.000175646	261395	C	A	0.433622
	rs35504893	0.11208	0.000375659	261395	T	C	0.220774
	rs35783704	-0.0803008	0.000142411	261395	A	G	0.154991
	rs359477	-0.0537599	0.000122203	261395	C	T	0.467437
	rs3737883	-0.078274	0.00024166	261395	G	A	0.642422
	rs3746159	0.0896885	0.000146867	261395	T	C	0.121391
	rs3765618	0.131111	0.000263979	261395	G	C	0.0985672
	rs3807989	0.108801	0.000490187	261395	G	A	0.569807
	rs3922843	-0.0692659	0.000144173	261395	G	A	0.770486
	rs4150196	0.0523094	0.000114658	261395	T	C	0.560702
	rs453140	0.0547992	0.000116243	261395	T	C	0.343771
	rs4642101	0.0891348	0.000320467	261395	G	T	0.609748
	rs4660184	-0.0521089	0.00011526	261395	C	T	0.54202
	rs4977575	0.0680978	0.000193695	261395	G	C	0.430282
	rs55729900	-0.0810649	0.000144652	261395	G	A	0.153496
	rs55885184	0.0676924	0.000174438	261395	C	T	0.336331
	rs55985730	0.119939	0.000185182	261395	G	T	0.0814531
	rs56147946	0.154648	0.000157215	261395	T	C	0.0376549
	rs579459	-0.0711657	0.000150011	261395	T	C	0.778133
	rs59430691	-0.117997	0.000216349	261395	A	G	0.104382
	rs6038442	0.0545709	0.000118178	261395	T	G	0.626688
	rs6113183	-0.0624231	0.00014249	261395	T	C	0.689978
	rs6504403	-0.0725955	0.000129006	261395	T	G	0.829531
	rs651386	-0.0857505	0.000293309	261395	T	A	0.37891
	rs6537497	-0.0646094	0.000166622	261395	G	A	0.37825
	rs6546692	0.0532218	0.00012051	261395	A	T	0.48092
	rs6801957	0.0694208	0.000202286	261395	C	T	0.548001
	rs6838973	-0.173161	0.00128899	261395	T	C	0.497992
	rs694859	0.0664462	0.00012007	261395	T	C	0.197465
	rs7162918	-0.0552334	0.000117618	261395	C	T	0.353599
	rs72692597	-0.0857283	0.000249607	261395	T	G	0.275705
	rs72789392	0.108041	0.000159122	261395	C	T	0.0868165
	rs74022964	0.0989177	0.000278166	261395	T	C	0.20745
	rs75746146	-0.0685135	0.000162674	261395	G	C	0.288822
	rs7574892	0.0593834	0.000149986	261395	A	G	0.485006
	rs7633500	-0.0645172	0.000173906	261395	A	G	0.445056
	rs76443711	-0.102214	0.000218865	261395	C	G	0.146441
	rs76968846	-0.16225	0.000210604	261395	A	G	0.0510766
	rs77028772	0.093658	0.000167262	261395	A	G	0.125871
	rs77035786	0.112204	0.000175125	261395	T	G	0.0888339
	rs7766533	-0.147115	0.000124413	261395	A	G	0.0366134
	rs78302204	0.0899761	0.00019059	261395	A	G	0.165523
	rs8010040	0.0606024	0.000116899	261395	C	A	0.744642
	rs868155	-0.0735395	0.000189429	261395	T	C	0.291996
	rs880315	0.0818861	0.000276981	261395	C	T	0.41221
	rs9367994	0.0706992	0.000182995	261395	T	C	0.311918
	rs976568	-0.156899	0.00101946	261395	T	G	0.596014
	rs9846313	0.0611894	0.000144645	261395	G	C	0.647578
	rs9860525	-0.0832288	0.000145972	261395	A	T	0.14992
AF - sleep duration	SNP	Beta	SE	Pval	EA	OA	EAF
	rs10108814	-0.0527043	0.000114503	261395	G	C	0.4116
	rs1016013	-0.0698492	0.000189186	261395	G	A	0.652628
	rs10257093	0.0649101	0.000179891	261395	T	C	0.484861
	rs10515522	0.0707429	0.00013492	261395	C	T	0.193749
	rs11191804	0.119327	0.000290797	261395	A	G	0.136515
	rs11264280	0.139281	0.000769752	261395	T	C	0.359925
	rs11591033	-0.0673073	0.000116321	261395	C	T	0.189293
	rs11598047	0.142561	0.000302517	261395	G	A	0.0941176
	rs116913163	0.136144	0.000134291	261395	G	A	0.0441404
	rs117831371	0.268735	0.0002853	261395	T	C	0.0222369
	rs118039278	0.139345	0.00014595	261395	A	G	0.0454976
	rs11931318	-0.0655413	0.00018462	261395	A	G	0.510207
	rs1229715	0.105217	0.00015002	261395	C	T	0.087551
	rs12316258	-0.055994	0.00011877	261395	A	G	0.337595
	rs1255984	-0.0656476	0.00018246	261395	G	A	0.522379
	rs12855310	0.0730367	0.000156	261395	T	A	0.218904
	rs12932445	0.172088	0.000919661	261395	C	T	0.232066
	rs139277460	0.319291	0.000246288	261395	G	C	0.0134158
	rs1453011	-0.0548613	0.000127169	261395	G	A	0.459957
	rs1558902	0.0608442	0.000154396	261395	A	T	0.417114
	rs167479	0.0820876	0.000279264	261395	G	T	0.573629
	rs16998073	0.0809631	0.000241112	261395	T	A	0.311759
	rs17042059	0.43499	0.00426898	261395	A	G	0.143088
	rs1725074	0.0772704	0.000124839	261395	T	C	0.14316
	rs17430357	0.0730398	0.000125382	261395	T	A	0.161848
	rs17608766	0.109382	0.000298299	261395	C	T	0.175197
	rs1813517	-0.054787	0.00012576	261395	C	G	0.541667
	rs1980936	0.0607218	0.000120234	261395	G	T	0.257824
	rs2023843	0.120697	0.000207695	261395	T	C	0.904083
	rs216199	-0.0676204	0.000182982	261395	T	C	0.631723
	rs2229842	0.0638725	0.000140097	261395	T	C	0.283978
	rs2289279	-0.0703564	0.000119543	261395	C	T	0.172833
	rs2335249	0.0611135	0.000155373	261395	C	T	0.566283
	rs2384407	0.10649	0.000400309	261395	A	G	0.702615
	rs2521501	0.0596921	0.00011726	261395	T	A	0.265469
	rs2723064	-0.0687425	0.000180586	261395	C	T	0.34183
	rs2834618	-0.0863171	0.000125146	261395	G	T	0.114357
	rs2836949	-0.0564162	0.000133709	261395	A	C	0.555038
	rs3176326	-0.0698331	0.000116788	261395	A	G	0.172809
	rs34362160	0.0649383	0.000175646	261395	C	A	0.433622
	rs35504893	0.11208	0.000375659	261395	T	C	0.220774
	rs35783704	-0.0803008	0.000142411	261395	A	G	0.154991
	rs359477	-0.0537599	0.000122203	261395	C	T	0.467437
	rs3737883	-0.078274	0.00024166	261395	G	A	0.642422
	rs3746159	0.0896885	0.000146867	261395	T	C	0.121391
	rs3765618	0.131111	0.000263979	261395	G	C	0.0985672
	rs3807989	0.108801	0.000490187	261395	G	A	0.569807
	rs3922843	-0.0692659	0.000144173	261395	G	A	0.770486
	rs4150196	0.0523094	0.000114658	261395	T	C	0.560702
	rs453140	0.0547992	0.000116243	261395	T	C	0.343771
	rs4642101	0.0891348	0.000320467	261395	G	T	0.609748
	rs4660184	-0.0521089	0.00011526	261395	C	T	0.54202
	rs4977575	0.0680978	0.000193695	261395	G	C	0.430282
	rs55729900	-0.0810649	0.000144652	261395	G	A	0.153496
	rs55885184	0.0676924	0.000174438	261395	C	T	0.336331
	rs55985730	0.119939	0.000185182	261395	G	T	0.0814531
	rs56147946	0.154648	0.000157215	261395	T	C	0.0376549
	rs579459	-0.0711657	0.000150011	261395	T	C	0.778133
	rs59430691	-0.117997	0.000216349	261395	A	G	0.104382
	rs6038442	0.0545709	0.000118178	261395	T	G	0.626688
	rs6113183	-0.0624231	0.00014249	261395	T	C	0.689978
	rs6504403	-0.0725955	0.000129006	261395	T	G	0.829531
	rs651386	-0.0857505	0.000293309	261395	T	A	0.37891
	rs6537497	-0.0646094	0.000166622	261395	G	A	0.37825
	rs6546692	0.0532218	0.00012051	261395	A	T	0.48092
	rs6801957	0.0694208	0.000202286	261395	C	T	0.548001
	rs6838973	-0.173161	0.00128899	261395	T	C	0.497992
	rs694859	0.0664462	0.00012007	261395	T	C	0.197465
	rs7162918	-0.0552334	0.000117618	261395	C	T	0.353599
	rs72692597	-0.0857283	0.000249607	261395	T	G	0.275705
	rs72789392	0.108041	0.000159122	261395	C	T	0.0868165
	rs74022964	0.0989177	0.000278166	261395	T	C	0.20745
	rs75746146	-0.0685135	0.000162674	261395	G	C	0.288822
	rs7574892	0.0593834	0.000149986	261395	A	G	0.485006
	rs7633500	-0.0645172	0.000173906	261395	A	G	0.445056
	rs76443711	-0.102214	0.000218865	261395	C	G	0.146441
	rs76968846	-0.16225	0.000210604	261395	A	G	0.0510766
	rs77028772	0.093658	0.000167262	261395	A	G	0.125871
	rs77035786	0.112204	0.000175125	261395	T	G	0.0888339
	rs7766533	-0.147115	0.000124413	261395	A	G	0.0366134
	rs78302204	0.0899761	0.00019059	261395	A	G	0.165523
	rs8010040	0.0606024	0.000116899	261395	C	A	0.744642
	rs868155	-0.0735395	0.000189429	261395	T	C	0.291996
	rs880315	0.0818861	0.000276981	261395	C	T	0.41221
	rs9367994	0.0706992	0.000182995	261395	T	C	0.311918
	rs976568	-0.156899	0.00101946	261395	T	G	0.596014
	rs9846313	0.0611894	0.000144645	261395	G	C	0.647578
	rs9860525	-0.0832288	0.000145972	261395	A	T	0.14992
AF - snoring	SNP	Beta	SE	Pval	EA	OA	EAF
	rs10108814	-0.0527043	0.000114503	261395	G	C	0.4116
	rs1016013	-0.0698492	0.000189186	261395	G	A	0.652628
	rs10257093	0.0649101	0.000179891	261395	T	C	0.484861
	rs10515522	0.0707429	0.00013492	261395	C	T	0.193749
	rs11191804	0.119327	0.000290797	261395	A	G	0.136515
	rs11264280	0.139281	0.000769752	261395	T	C	0.359925
	rs11591033	-0.0673073	0.000116321	261395	C	T	0.189293
	rs11598047	0.142561	0.000302517	261395	G	A	0.0941176
	rs116913163	0.136144	0.000134291	261395	G	A	0.0441404
	rs117831371	0.268735	0.0002853	261395	T	C	0.0222369
	rs118039278	0.139345	0.00014595	261395	A	G	0.0454976
	rs11931318	-0.0655413	0.00018462	261395	A	G	0.510207
	rs1229715	0.105217	0.00015002	261395	C	T	0.087551
	rs12316258	-0.055994	0.00011877	261395	A	G	0.337595
	rs1255984	-0.0656476	0.00018246	261395	G	A	0.522379
	rs12855310	0.0730367	0.000156	261395	T	A	0.218904
	rs12932445	0.172088	0.000919661	261395	C	T	0.232066
	rs139277460	0.319291	0.000246288	261395	G	C	0.0134158
	rs1453011	-0.0548613	0.000127169	261395	G	A	0.459957
	rs1558902	0.0608442	0.000154396	261395	A	T	0.417114
	rs167479	0.0820876	0.000279264	261395	G	T	0.573629
	rs16998073	0.0809631	0.000241112	261395	T	A	0.311759
	rs17042059	0.43499	0.00426898	261395	A	G	0.143088
	rs1725074	0.0772704	0.000124839	261395	T	C	0.14316
	rs17430357	0.0730398	0.000125382	261395	T	A	0.161848
	rs17608766	0.109382	0.000298299	261395	C	T	0.175197
	rs1813517	-0.054787	0.00012576	261395	C	G	0.541667
	rs1980936	0.0607218	0.000120234	261395	G	T	0.257824
	rs2023843	0.120697	0.000207695	261395	T	C	0.904083
	rs216199	-0.0676204	0.000182982	261395	T	C	0.631723
	rs2229842	0.0638725	0.000140097	261395	T	C	0.283978
	rs2289279	-0.0703564	0.000119543	261395	C	T	0.172833
	rs2335249	0.0611135	0.000155373	261395	C	T	0.566283
	rs2384407	0.10649	0.000400309	261395	A	G	0.702615
	rs2521501	0.0596921	0.00011726	261395	T	A	0.265469
	rs2723064	-0.0687425	0.000180586	261395	C	T	0.34183
	rs2834618	-0.0863171	0.000125146	261395	G	T	0.114357
	rs2836949	-0.0564162	0.000133709	261395	A	C	0.555038
	rs3176326	-0.0698331	0.000116788	261395	A	G	0.172809
	rs34362160	0.0649383	0.000175646	261395	C	A	0.433622
	rs35504893	0.11208	0.000375659	261395	T	C	0.220774
	rs35783704	-0.0803008	0.000142411	261395	A	G	0.154991
	rs359477	-0.0537599	0.000122203	261395	C	T	0.467437
	rs3737883	-0.078274	0.00024166	261395	G	A	0.642422
	rs3746159	0.0896885	0.000146867	261395	T	C	0.121391
	rs3765618	0.131111	0.000263979	261395	G	C	0.0985672
	rs3807989	0.108801	0.000490187	261395	G	A	0.569807
	rs3922843	-0.0692659	0.000144173	261395	G	A	0.770486
	rs4150196	0.0523094	0.000114658	261395	T	C	0.560702
	rs453140	0.0547992	0.000116243	261395	T	C	0.343771
	rs4642101	0.0891348	0.000320467	261395	G	T	0.609748
	rs4660184	-0.0521089	0.00011526	261395	C	T	0.54202
	rs4977575	0.0680978	0.000193695	261395	G	C	0.430282
	rs55729900	-0.0810649	0.000144652	261395	G	A	0.153496
	rs55885184	0.0676924	0.000174438	261395	C	T	0.336331
	rs55985730	0.119939	0.000185182	261395	G	T	0.0814531
	rs56147946	0.154648	0.000157215	261395	T	C	0.0376549
	rs579459	-0.0711657	0.000150011	261395	T	C	0.778133
	rs59430691	-0.117997	0.000216349	261395	A	G	0.104382
	rs6038442	0.0545709	0.000118178	261395	T	G	0.626688
	rs6113183	-0.0624231	0.00014249	261395	T	C	0.689978
	rs6504403	-0.0725955	0.000129006	261395	T	G	0.829531
	rs651386	-0.0857505	0.000293309	261395	T	A	0.37891
	rs6537497	-0.0646094	0.000166622	261395	G	A	0.37825
	rs6546692	0.0532218	0.00012051	261395	A	T	0.48092
	rs6801957	0.0694208	0.000202286	261395	C	T	0.548001
	rs6838973	-0.173161	0.00128899	261395	T	C	0.497992
	rs694859	0.0664462	0.00012007	261395	T	C	0.197465
	rs7162918	-0.0552334	0.000117618	261395	C	T	0.353599
	rs72692597	-0.0857283	0.000249607	261395	T	G	0.275705
	rs72789392	0.108041	0.000159122	261395	C	T	0.0868165
	rs74022964	0.0989177	0.000278166	261395	T	C	0.20745
	rs75746146	-0.0685135	0.000162674	261395	G	C	0.288822
	rs7574892	0.0593834	0.000149986	261395	A	G	0.485006
	rs7633500	-0.0645172	0.000173906	261395	A	G	0.445056
	rs76443711	-0.102214	0.000218865	261395	C	G	0.146441
	rs76968846	-0.16225	0.000210604	261395	A	G	0.0510766
	rs77028772	0.093658	0.000167262	261395	A	G	0.125871
	rs77035786	0.112204	0.000175125	261395	T	G	0.0888339
	rs7766533	-0.147115	0.000124413	261395	A	G	0.0366134
	rs78302204	0.0899761	0.00019059	261395	A	G	0.165523
	rs8010040	0.0606024	0.000116899	261395	C	A	0.744642
	rs868155	-0.0735395	0.000189429	261395	T	C	0.291996
	rs880315	0.0818861	0.000276981	261395	C	T	0.41221
	rs9367994	0.0706992	0.000182995	261395	T	C	0.311918
	rs976568	-0.156899	0.00101946	261395	T	G	0.596014
	rs9846313	0.0611894	0.000144645	261395	G	C	0.647578
	rs9860525	-0.0832288	0.000145972	261395	A	T	0.14992
AF - alcohol abuse	SNP	Beta	SE	Pval	EA	OA	EAF
	rs10108814	-0.0527043	0.00963304	4.46992e-08	G	C	0.4116
	rs1016013	-0.0698492	0.00993177	2.02255e-12	G	A	0.652628
	rs10257093	0.0649101	0.00946498	6.98715e-12	T	C	0.484861
	rs10515522	0.0707429	0.0119115	2.86662e-09	C	T	0.193749
	rs11191804	0.119327	0.0136846	2.78676e-18	A	G	0.136515
	rs11264280	0.139281	0.00981523	1.05269e-45	T	C	0.359925
	rs11525236	0.0865336	0.0115497	6.76862e-14	T	G	0.212807
	rs11591033	-0.0673073	0.0122056	3.49848e-08	C	T	0.189293
	rs11598047	0.142561	0.0160292	5.90473e-19	G	A	0.0941176
	rs116913163	0.136144	0.0229772	3.11975e-09	G	A	0.0441404
	rs117831371	0.268735	0.0311145	5.77165e-18	T	C	0.0222369
	rs118039278	0.139345	0.0225584	6.5292e-10	A	G	0.0454976
	rs11931318	-0.0655413	0.00943381	3.71878e-12	A	G	0.510207
	rs1229715	0.105217	0.0168008	3.78591e-10	C	T	0.087551
	rs12316258	-0.055994	0.0100488	2.51565e-08	A	G	0.337595
	rs1255984	-0.0656476	0.00950488	4.96021e-12	G	A	0.522379
	rs12855310	0.0730367	0.0114366	1.70032e-10	T	A	0.218904
	rs12932445	0.172088	0.011094	2.88536e-54	C	T	0.232066
	rs139277460	0.319291	0.039789	1.01859e-15	G	C	0.0134158
	rs143073999	-0.126835	0.0214608	3.42003e-09	A	C	0.0537965
	rs1453011	-0.0548613	0.00951479	8.12251e-09	G	A	0.459957
	rs1558902	0.0608442	0.00957676	2.10717e-10	A	T	0.417114
	rs16998073	0.0809631	0.0101971	2.02488e-15	T	A	0.311759
	rs17042059	0.43499	0.0129939	1e-200	A	G	0.143088
	rs1725074	0.0772704	0.0135258	1.11112e-08	T	C	0.14316
	rs17430357	0.0730398	0.0127575	1.03286e-08	T	A	0.161848
	rs17608766	0.109382	0.0123853	1.03205e-18	C	T	0.175197
	rs17810431	-0.0688	0.00964778	9.95176e-13	A	T	0.575303
	rs1813517	-0.054787	0.00955499	9.81703e-09	C	G	0.541667
	rs1902803	-0.0592077	0.00953533	5.32243e-10	G	A	0.48266
	rs1980936	0.0607218	0.0108307	2.06495e-08	G	T	0.257824
	rs2023843	0.120697	0.0163791	1.71949e-13	T	C	0.904083
	rs216199	-0.0676204	0.00977654	4.62594e-12	T	C	0.631723
	rs2229842	0.0638725	0.0105541	1.43156e-09	T	C	0.283978
	rs2335249	0.0611135	0.00958887	1.8491e-10	C	T	0.566283
	rs2384407	0.10649	0.0104082	1.43483e-24	A	G	0.702615
	rs2521501	0.0596921	0.0107812	3.08212e-08	T	A	0.265469
	rs2687941	0.0524628	0.00951399	3.50195e-08	C	T	0.449539
	rs2707275	-0.0540584	0.00956508	1.58928e-08	T	C	0.447553
	rs2723064	-0.0687425	0.0100045	6.36942e-12	C	T	0.34183
	rs2834618	-0.0863171	0.0150908	1.06613e-08	G	T	0.114357
	rs2836949	-0.0564162	0.00954213	3.37295e-09	A	C	0.555038
	rs3176326	-0.0698331	0.0126383	3.28519e-08	A	G	0.172809
	rs34362160	0.0649383	0.00958287	1.23112e-11	C	A	0.433622
	rs35504893	0.11208	0.0113084	3.71878e-23	T	C	0.220774
	rs35783704	-0.0803008	0.0131604	1.04949e-09	A	G	0.154991
	rs359477	-0.0537599	0.00951136	1.58431e-08	C	T	0.467437
	rs370513533	0.0877173	0.0147	2.41407e-09	T	C	0.116747
	rs3737883	-0.078274	0.00984722	1.88278e-15	G	A	0.642422
	rs3746159	0.0896885	0.0144742	5.77511e-10	T	C	0.121391
	rs3765618	0.131111	0.0157815	9.74092e-17	G	C	0.0985672
	rs3807989	0.108801	0.00960941	1.01765e-29	G	A	0.569807
	rs3922843	-0.0692659	0.0112823	8.28743e-10	G	A	0.770486
	rs4150196	0.0523094	0.00955442	4.37774e-08	T	C	0.560702
	rs453140	0.0547992	0.0099407	3.53557e-08	T	C	0.343771
	rs4642101	0.0891348	0.00973728	5.48782e-20	G	T	0.609748
	rs4660184	-0.0521089	0.00949291	4.03655e-08	C	T	0.54202
	rs4977575	0.0680978	0.00956937	1.10917e-12	G	C	0.430282
	rs55729900	-0.0810649	0.0131823	7.77231e-10	G	A	0.153496
	rs55885184	0.0676924	0.0100238	1.44677e-11	C	T	0.336331
	rs55985730	0.119939	0.0172374	3.44985e-12	G	T	0.0814531
	rs56147946	0.154648	0.0241221	1.44524e-10	T	C	0.0376549
	rs59430691	-0.117997	0.0156891	5.43501e-14	A	G	0.104382
	rs6038442	0.0545709	0.00981788	2.72383e-08	T	G	0.626688
	rs6113183	-0.0624231	0.0102276	1.03832e-09	T	C	0.689978
	rs6504403	-0.0725955	0.0125005	6.34556e-09	T	G	0.829531
	rs651386	-0.0857505	0.00979178	1.99802e-18	T	A	0.37891
	rs6537497	-0.0646094	0.00978913	4.10866e-11	G	A	0.37825
	rs6546692	0.0532218	0.00948206	1.98971e-08	A	T	0.48092
	rs678897	0.104638	0.0104412	1.22546e-23	C	G	0.287134
	rs6801957	0.0694208	0.00954584	3.53265e-13	C	T	0.548001
	rs6838973	-0.173161	0.00942751	2.38506e-75	T	C	0.497992
	rs694859	0.0664462	0.0118598	2.11096e-08	T	C	0.197465
	rs7162918	-0.0552334	0.0099607	2.93731e-08	C	T	0.353599
	rs72692597	-0.0857283	0.0106119	6.55692e-16	T	G	0.275705
	rs72789392	0.108041	0.016751	1.11957e-10	C	T	0.0868165
	rs72844313	-0.0626914	0.0101861	7.52645e-10	G	A	0.335771
	rs74022964	0.0989177	0.0115988	1.48594e-17	T	C	0.20745
	rs75746146	-0.0685135	0.0105059	6.96466e-11	G	C	0.288822
	rs7574892	0.0593834	0.00948329	3.80303e-10	A	G	0.485006
	rs7633500	-0.0645172	0.00956823	1.5531e-11	A	G	0.445056
	rs76443711	-0.102214	0.0135122	3.89135e-14	C	G	0.146441
	rs76968846	-0.16225	0.0218654	1.16762e-13	A	G	0.0510766
	rs77028772	0.093658	0.0141632	3.77138e-11	A	G	0.125871
	rs77035786	0.112204	0.0165824	1.31947e-11	T	G	0.0888339
	rs7766533	-0.147115	0.0257958	1.17655e-08	A	G	0.0366134
	rs78302204	0.0899761	0.0127464	1.67764e-12	A	G	0.165523
	rs8010040	0.0606024	0.0109625	3.23586e-08	C	A	0.744642
	rs868155	-0.0735395	0.0104498	1.95794e-12	T	C	0.291996
	rs880315	0.0818861	0.00962224	1.7382e-17	C	T	0.41221
	rs9367994	0.0706992	0.0102213	4.61849e-12	T	C	0.311918
	rs976568	-0.156899	0.0096065	5.79029e-60	T	G	0.596014
	rs9846313	0.0611894	0.00995049	7.77822e-10	G	C	0.647578
	rs9860525	-0.0832288	0.0134728	6.51014e-10	A	T	0.14992
	rs9953366	0.0642569	0.00989746	8.45668e-11	C	T	0.633195
AF - Educational attainment (college completion)	SNP	Beta	SE	Pval	EA	OA	EAF
	rs10108814	-0.0527043	0.00963304	4.46992e-08	G	C	0.4116
	rs1016013	-0.0698492	0.00993177	2.02255e-12	G	A	0.652628
	rs10257093	0.0649101	0.00946498	6.98715e-12	T	C	0.484861
	rs10515522	0.0707429	0.0119115	2.86662e-09	C	T	0.193749
	rs11191804	0.119327	0.0136846	2.78676e-18	A	G	0.136515
	rs11264280	0.139281	0.00981523	1.05269e-45	T	C	0.359925
	rs11525236	0.0865336	0.0115497	6.76862e-14	T	G	0.212807
	rs11591033	-0.0673073	0.0122056	3.49848e-08	C	T	0.189293
	rs11598047	0.142561	0.0160292	5.90473e-19	G	A	0.0941176
	rs116913163	0.136144	0.0229772	3.11975e-09	G	A	0.0441404
	rs117831371	0.268735	0.0311145	5.77165e-18	T	C	0.0222369
	rs118039278	0.139345	0.0225584	6.5292e-10	A	G	0.0454976
	rs11931318	-0.0655413	0.00943381	3.71878e-12	A	G	0.510207
	rs1229715	0.105217	0.0168008	3.78591e-10	C	T	0.087551
	rs12316258	-0.055994	0.0100488	2.51565e-08	A	G	0.337595
	rs1255984	-0.0656476	0.00950488	4.96021e-12	G	A	0.522379
	rs12855310	0.0730367	0.0114366	1.70032e-10	T	A	0.218904
	rs12932445	0.172088	0.011094	2.88536e-54	C	T	0.232066
	rs139277460	0.319291	0.039789	1.01859e-15	G	C	0.0134158
	rs143073999	-0.126835	0.0214608	3.42003e-09	A	C	0.0537965
	rs1453011	-0.0548613	0.00951479	8.12251e-09	G	A	0.459957
	rs1558902	0.0608442	0.00957676	2.10717e-10	A	T	0.417114
	rs167479	0.0820876	0.00960641	1.2844e-17	G	T	0.573629
	rs16998073	0.0809631	0.0101971	2.02488e-15	T	A	0.311759
	rs17042059	0.43499	0.0129939	1e-200	A	G	0.143088
	rs1725074	0.0772704	0.0135258	1.11112e-08	T	C	0.14316
	rs17430357	0.0730398	0.0127575	1.03286e-08	T	A	0.161848
	rs17608766	0.109382	0.0123853	1.03205e-18	C	T	0.175197
	rs17810431	-0.0688	0.00964778	9.95176e-13	A	T	0.575303
	rs1813517	-0.054787	0.00955499	9.81703e-09	C	G	0.541667
	rs1902803	-0.0592077	0.00953533	5.32243e-10	G	A	0.48266
	rs1980936	0.0607218	0.0108307	2.06495e-08	G	T	0.257824
	rs2023843	0.120697	0.0163791	1.71949e-13	T	C	0.904083
	rs216199	-0.0676204	0.00977654	4.62594e-12	T	C	0.631723
	rs2229842	0.0638725	0.0105541	1.43156e-09	T	C	0.283978
	rs2289279	-0.0703564	0.0125854	2.26642e-08	C	T	0.172833
	rs2335249	0.0611135	0.00958887	1.8491e-10	C	T	0.566283
	rs2384407	0.10649	0.0104082	1.43483e-24	A	G	0.702615
	rs2521501	0.0596921	0.0107812	3.08212e-08	T	A	0.265469
	rs2687941	0.0524628	0.00951399	3.50195e-08	C	T	0.449539
	rs2707275	-0.0540584	0.00956508	1.58928e-08	T	C	0.447553
	rs2723064	-0.0687425	0.0100045	6.36942e-12	C	T	0.34183
	rs2834618	-0.0863171	0.0150908	1.06613e-08	G	T	0.114357
	rs2836949	-0.0564162	0.00954213	3.37295e-09	A	C	0.555038
	rs3176326	-0.0698331	0.0126383	3.28519e-08	A	G	0.172809
	rs34362160	0.0649383	0.00958287	1.23112e-11	C	A	0.433622
	rs35504893	0.11208	0.0113084	3.71878e-23	T	C	0.220774
	rs35783704	-0.0803008	0.0131604	1.04949e-09	A	G	0.154991
	rs359477	-0.0537599	0.00951136	1.58431e-08	C	T	0.467437
	rs370513533	0.0877173	0.0147	2.41407e-09	T	C	0.116747
	rs3737883	-0.078274	0.00984722	1.88278e-15	G	A	0.642422
	rs3746159	0.0896885	0.0144742	5.77511e-10	T	C	0.121391
	rs3765618	0.131111	0.0157815	9.74092e-17	G	C	0.0985672
	rs3807989	0.108801	0.00960941	1.01765e-29	G	A	0.569807
	rs3922843	-0.0692659	0.0112823	8.28743e-10	G	A	0.770486
	rs4150196	0.0523094	0.00955442	4.37774e-08	T	C	0.560702
	rs453140	0.0547992	0.0099407	3.53557e-08	T	C	0.343771
	rs4642101	0.0891348	0.00973728	5.48782e-20	G	T	0.609748
	rs4660184	-0.0521089	0.00949291	4.03655e-08	C	T	0.54202
	rs4977575	0.0680978	0.00956937	1.10917e-12	G	C	0.430282
	rs55729900	-0.0810649	0.0131823	7.77231e-10	G	A	0.153496
	rs55885184	0.0676924	0.0100238	1.44677e-11	C	T	0.336331
	rs55985730	0.119939	0.0172374	3.44985e-12	G	T	0.0814531
	rs56147946	0.154648	0.0241221	1.44524e-10	T	C	0.0376549
	rs579459	-0.0711657	0.0113639	3.79009e-10	T	C	0.778133
	rs59430691	-0.117997	0.0156891	5.43501e-14	A	G	0.104382
	rs6038442	0.0545709	0.00981788	2.72383e-08	T	G	0.626688
	rs6113183	-0.0624231	0.0102276	1.03832e-09	T	C	0.689978
	rs6504403	-0.0725955	0.0125005	6.34556e-09	T	G	0.829531
	rs651386	-0.0857505	0.00979178	1.99802e-18	T	A	0.37891
	rs6537497	-0.0646094	0.00978913	4.10866e-11	G	A	0.37825
	rs6546692	0.0532218	0.00948206	1.98971e-08	A	T	0.48092
	rs678897	0.104638	0.0104412	1.22546e-23	C	G	0.287134
	rs6801957	0.0694208	0.00954584	3.53265e-13	C	T	0.548001
	rs6838973	-0.173161	0.00942751	2.38506e-75	T	C	0.497992
	rs694859	0.0664462	0.0118598	2.11096e-08	T	C	0.197465
	rs7162918	-0.0552334	0.0099607	2.93731e-08	C	T	0.353599
	rs72692597	-0.0857283	0.0106119	6.55692e-16	T	G	0.275705
	rs72789392	0.108041	0.016751	1.11957e-10	C	T	0.0868165
	rs72844313	-0.0626914	0.0101861	7.52645e-10	G	A	0.335771
	rs74022964	0.0989177	0.0115988	1.48594e-17	T	C	0.20745
	rs75746146	-0.0685135	0.0105059	6.96466e-11	G	C	0.288822
	rs7574892	0.0593834	0.00948329	3.80303e-10	A	G	0.485006
	rs7633500	-0.0645172	0.00956823	1.5531e-11	A	G	0.445056
	rs76443711	-0.102214	0.0135122	3.89135e-14	C	G	0.146441
	rs76968846	-0.16225	0.0218654	1.16762e-13	A	G	0.0510766
	rs77028772	0.093658	0.0141632	3.77138e-11	A	G	0.125871
	rs77035786	0.112204	0.0165824	1.31947e-11	T	G	0.0888339
	rs7766533	-0.147115	0.0257958	1.17655e-08	A	G	0.0366134
	rs78302204	0.0899761	0.0127464	1.67764e-12	A	G	0.165523
	rs8010040	0.0606024	0.0109625	3.23586e-08	C	A	0.744642
	rs868155	-0.0735395	0.0104498	1.95794e-12	T	C	0.291996
	rs880315	0.0818861	0.00962224	1.7382e-17	C	T	0.41221
	rs9367994	0.0706992	0.0102213	4.61849e-12	T	C	0.311918
	rs976568	-0.156899	0.0096065	5.79029e-60	T	G	0.596014
	rs9846313	0.0611894	0.00995049	7.77822e-10	G	C	0.647578
	rs9860525	-0.0832288	0.0134728	6.51014e-10	A	T	0.14992
	rs9953366	0.0642569	0.00989746	8.45668e-11	C	T	0.633195
AF - Educational attainment (years of education)	SNP	Beta	SE	Pval	EA	OA	EAF
	rs10108814	-0.0527043	0.00963304	4.46992e-08	G	C	0.4116
	rs1016013	-0.0698492	0.00993177	2.02255e-12	G	A	0.652628
	rs10257093	0.0649101	0.00946498	6.98715e-12	T	C	0.484861
	rs10515522	0.0707429	0.0119115	2.86662e-09	C	T	0.193749
	rs11191804	0.119327	0.0136846	2.78676e-18	A	G	0.136515
	rs11264280	0.139281	0.00981523	1.05269e-45	T	C	0.359925
	rs11525236	0.0865336	0.0115497	6.76862e-14	T	G	0.212807
	rs11591033	-0.0673073	0.0122056	3.49848e-08	C	T	0.189293
	rs11598047	0.142561	0.0160292	5.90473e-19	G	A	0.0941176
	rs116913163	0.136144	0.0229772	3.11975e-09	G	A	0.0441404
	rs117831371	0.268735	0.0311145	5.77165e-18	T	C	0.0222369
	rs118039278	0.139345	0.0225584	6.5292e-10	A	G	0.0454976
	rs11931318	-0.0655413	0.00943381	3.71878e-12	A	G	0.510207
	rs1229715	0.105217	0.0168008	3.78591e-10	C	T	0.087551
	rs12316258	-0.055994	0.0100488	2.51565e-08	A	G	0.337595
	rs1255984	-0.0656476	0.00950488	4.96021e-12	G	A	0.522379
	rs12855310	0.0730367	0.0114366	1.70032e-10	T	A	0.218904
	rs12932445	0.172088	0.011094	2.88536e-54	C	T	0.232066
	rs139277460	0.319291	0.039789	1.01859e-15	G	C	0.0134158
	rs143073999	-0.126835	0.0214608	3.42003e-09	A	C	0.0537965
	rs1453011	-0.0548613	0.00951479	8.12251e-09	G	A	0.459957
	rs1558902	0.0608442	0.00957676	2.10717e-10	A	T	0.417114
	rs167479	0.0820876	0.00960641	1.2844e-17	G	T	0.573629
	rs16998073	0.0809631	0.0101971	2.02488e-15	T	A	0.311759
	rs17042059	0.43499	0.0129939	1e-200	A	G	0.143088
	rs1725074	0.0772704	0.0135258	1.11112e-08	T	C	0.14316
	rs17430357	0.0730398	0.0127575	1.03286e-08	T	A	0.161848
	rs17608766	0.109382	0.0123853	1.03205e-18	C	T	0.175197
	rs17810431	-0.0688	0.00964778	9.95176e-13	A	T	0.575303
	rs1813517	-0.054787	0.00955499	9.81703e-09	C	G	0.541667
	rs1902803	-0.0592077	0.00953533	5.32243e-10	G	A	0.48266
	rs1980936	0.0607218	0.0108307	2.06495e-08	G	T	0.257824
	rs2023843	0.120697	0.0163791	1.71949e-13	T	C	0.904083
	rs216199	-0.0676204	0.00977654	4.62594e-12	T	C	0.631723
	rs2229842	0.0638725	0.0105541	1.43156e-09	T	C	0.283978
	rs2289279	-0.0703564	0.0125854	2.26642e-08	C	T	0.172833
	rs2335249	0.0611135	0.00958887	1.8491e-10	C	T	0.566283
	rs2384407	0.10649	0.0104082	1.43483e-24	A	G	0.702615
	rs2521501	0.0596921	0.0107812	3.08212e-08	T	A	0.265469
	rs2687941	0.0524628	0.00951399	3.50195e-08	C	T	0.449539
	rs2707275	-0.0540584	0.00956508	1.58928e-08	T	C	0.447553
	rs2723064	-0.0687425	0.0100045	6.36942e-12	C	T	0.34183
	rs2834618	-0.0863171	0.0150908	1.06613e-08	G	T	0.114357
	rs2836949	-0.0564162	0.00954213	3.37295e-09	A	C	0.555038
	rs3176326	-0.0698331	0.0126383	3.28519e-08	A	G	0.172809
	rs34362160	0.0649383	0.00958287	1.23112e-11	C	A	0.433622
	rs35504893	0.11208	0.0113084	3.71878e-23	T	C	0.220774
	rs35783704	-0.0803008	0.0131604	1.04949e-09	A	G	0.154991
	rs359477	-0.0537599	0.00951136	1.58431e-08	C	T	0.467437
	rs370513533	0.0877173	0.0147	2.41407e-09	T	C	0.116747
	rs3737883	-0.078274	0.00984722	1.88278e-15	G	A	0.642422
	rs3746159	0.0896885	0.0144742	5.77511e-10	T	C	0.121391
	rs3765618	0.131111	0.0157815	9.74092e-17	G	C	0.0985672
	rs3807989	0.108801	0.00960941	1.01765e-29	G	A	0.569807
	rs3922843	-0.0692659	0.0112823	8.28743e-10	G	A	0.770486
	rs4150196	0.0523094	0.00955442	4.37774e-08	T	C	0.560702
	rs453140	0.0547992	0.0099407	3.53557e-08	T	C	0.343771
	rs4642101	0.0891348	0.00973728	5.48782e-20	G	T	0.609748
	rs4660184	-0.0521089	0.00949291	4.03655e-08	C	T	0.54202
	rs4977575	0.0680978	0.00956937	1.10917e-12	G	C	0.430282
	rs55729900	-0.0810649	0.0131823	7.77231e-10	G	A	0.153496
	rs55885184	0.0676924	0.0100238	1.44677e-11	C	T	0.336331
	rs55985730	0.119939	0.0172374	3.44985e-12	G	T	0.0814531
	rs56147946	0.154648	0.0241221	1.44524e-10	T	C	0.0376549
	rs579459	-0.0711657	0.0113639	3.79009e-10	T	C	0.778133
	rs59430691	-0.117997	0.0156891	5.43501e-14	A	G	0.104382
	rs6038442	0.0545709	0.00981788	2.72383e-08	T	G	0.626688
	rs6113183	-0.0624231	0.0102276	1.03832e-09	T	C	0.689978
	rs6504403	-0.0725955	0.0125005	6.34556e-09	T	G	0.829531
	rs651386	-0.0857505	0.00979178	1.99802e-18	T	A	0.37891
	rs6537497	-0.0646094	0.00978913	4.10866e-11	G	A	0.37825
	rs6546692	0.0532218	0.00948206	1.98971e-08	A	T	0.48092
	rs678897	0.104638	0.0104412	1.22546e-23	C	G	0.287134
	rs6801957	0.0694208	0.00954584	3.53265e-13	C	T	0.548001
	rs6838973	-0.173161	0.00942751	2.38506e-75	T	C	0.497992
	rs694859	0.0664462	0.0118598	2.11096e-08	T	C	0.197465
	rs7162918	-0.0552334	0.0099607	2.93731e-08	C	T	0.353599
	rs72692597	-0.0857283	0.0106119	6.55692e-16	T	G	0.275705
	rs72789392	0.108041	0.016751	1.11957e-10	C	T	0.0868165
	rs72844313	-0.0626914	0.0101861	7.52645e-10	G	A	0.335771
	rs74022964	0.0989177	0.0115988	1.48594e-17	T	C	0.20745
	rs75746146	-0.0685135	0.0105059	6.96466e-11	G	C	0.288822
	rs7574892	0.0593834	0.00948329	3.80303e-10	A	G	0.485006
	rs7633500	-0.0645172	0.00956823	1.5531e-11	A	G	0.445056
	rs76443711	-0.102214	0.0135122	3.89135e-14	C	G	0.146441
	rs76968846	-0.16225	0.0218654	1.16762e-13	A	G	0.0510766
	rs77028772	0.093658	0.0141632	3.77138e-11	A	G	0.125871
	rs77035786	0.112204	0.0165824	1.31947e-11	T	G	0.0888339
	rs7766533	-0.147115	0.0257958	1.17655e-08	A	G	0.0366134
	rs78302204	0.0899761	0.0127464	1.67764e-12	A	G	0.165523
	rs8010040	0.0606024	0.0109625	3.23586e-08	C	A	0.744642
	rs868155	-0.0735395	0.0104498	1.95794e-12	T	C	0.291996
	rs880315	0.0818861	0.00962224	1.7382e-17	C	T	0.41221
	rs9367994	0.0706992	0.0102213	4.61849e-12	T	C	0.311918
	rs976568	-0.156899	0.0096065	5.79029e-60	T	G	0.596014
	rs9846313	0.0611894	0.00995049	7.77822e-10	G	C	0.647578
	rs9860525	-0.0832288	0.0134728	6.51014e-10	A	T	0.14992
	rs9953366	0.0642569	0.00989746	8.45668e-11	C	T	0.633195
AF - household income	SNP	Beta	SE	Pval	EA	OA	EAF
	rs10108814	-0.0527043	0.00963304	4.46992e-08	G	C	0.4116
	rs1016013	-0.0698492	0.00993177	2.02255e-12	G	A	0.652628
	rs10257093	0.0649101	0.00946498	6.98715e-12	T	C	0.484861
	rs10515522	0.0707429	0.0119115	2.86662e-09	C	T	0.193749
	rs11191804	0.119327	0.0136846	2.78676e-18	A	G	0.136515
	rs11264280	0.139281	0.00981523	1.05269e-45	T	C	0.359925
	rs11525236	0.0865336	0.0115497	6.76862e-14	T	G	0.212807
	rs11591033	-0.0673073	0.0122056	3.49848e-08	C	T	0.189293
	rs11598047	0.142561	0.0160292	5.90473e-19	G	A	0.0941176
	rs116913163	0.136144	0.0229772	3.11975e-09	G	A	0.0441404
	rs117831371	0.268735	0.0311145	5.77165e-18	T	C	0.0222369
	rs118039278	0.139345	0.0225584	6.5292e-10	A	G	0.0454976
	rs11931318	-0.0655413	0.00943381	3.71878e-12	A	G	0.510207
	rs1229715	0.105217	0.0168008	3.78591e-10	C	T	0.087551
	rs12316258	-0.055994	0.0100488	2.51565e-08	A	G	0.337595
	rs1255984	-0.0656476	0.00950488	4.96021e-12	G	A	0.522379
	rs12855310	0.0730367	0.0114366	1.70032e-10	T	A	0.218904
	rs12932445	0.172088	0.011094	2.88536e-54	C	T	0.232066
	rs139277460	0.319291	0.039789	1.01859e-15	G	C	0.0134158
	rs143073999	-0.126835	0.0214608	3.42003e-09	A	C	0.0537965
	rs1453011	-0.0548613	0.00951479	8.12251e-09	G	A	0.459957
	rs1558902	0.0608442	0.00957676	2.10717e-10	A	T	0.417114
	rs167479	0.0820876	0.00960641	1.2844e-17	G	T	0.573629
	rs16998073	0.0809631	0.0101971	2.02488e-15	T	A	0.311759
	rs17042059	0.43499	0.0129939	1e-200	A	G	0.143088
	rs1725074	0.0772704	0.0135258	1.11112e-08	T	C	0.14316
	rs17430357	0.0730398	0.0127575	1.03286e-08	T	A	0.161848
	rs17608766	0.109382	0.0123853	1.03205e-18	C	T	0.175197
	rs17810431	-0.0688	0.00964778	9.95176e-13	A	T	0.575303
	rs1813517	-0.054787	0.00955499	9.81703e-09	C	G	0.541667
	rs1902803	-0.0592077	0.00953533	5.32243e-10	G	A	0.48266
	rs1980936	0.0607218	0.0108307	2.06495e-08	G	T	0.257824
	rs2023843	0.120697	0.0163791	1.71949e-13	T	C	0.904083
	rs216199	-0.0676204	0.00977654	4.62594e-12	T	C	0.631723
	rs2229842	0.0638725	0.0105541	1.43156e-09	T	C	0.283978
	rs2289279	-0.0703564	0.0125854	2.26642e-08	C	T	0.172833
	rs2335249	0.0611135	0.00958887	1.8491e-10	C	T	0.566283
	rs2384407	0.10649	0.0104082	1.43483e-24	A	G	0.702615
	rs2521501	0.0596921	0.0107812	3.08212e-08	T	A	0.265469
	rs2687941	0.0524628	0.00951399	3.50195e-08	C	T	0.449539
	rs2707275	-0.0540584	0.00956508	1.58928e-08	T	C	0.447553
	rs2723064	-0.0687425	0.0100045	6.36942e-12	C	T	0.34183
	rs2834618	-0.0863171	0.0150908	1.06613e-08	G	T	0.114357
	rs2836949	-0.0564162	0.00954213	3.37295e-09	A	C	0.555038
	rs3176326	-0.0698331	0.0126383	3.28519e-08	A	G	0.172809
	rs34362160	0.0649383	0.00958287	1.23112e-11	C	A	0.433622
	rs35504893	0.11208	0.0113084	3.71878e-23	T	C	0.220774
	rs35783704	-0.0803008	0.0131604	1.04949e-09	A	G	0.154991
	rs359477	-0.0537599	0.00951136	1.58431e-08	C	T	0.467437
	rs370513533	0.0877173	0.0147	2.41407e-09	T	C	0.116747
	rs3737883	-0.078274	0.00984722	1.88278e-15	G	A	0.642422
	rs3746159	0.0896885	0.0144742	5.77511e-10	T	C	0.121391
	rs3765618	0.131111	0.0157815	9.74092e-17	G	C	0.0985672
	rs3807989	0.108801	0.00960941	1.01765e-29	G	A	0.569807
	rs3922843	-0.0692659	0.0112823	8.28743e-10	G	A	0.770486
	rs4150196	0.0523094	0.00955442	4.37774e-08	T	C	0.560702
	rs453140	0.0547992	0.0099407	3.53557e-08	T	C	0.343771
	rs4642101	0.0891348	0.00973728	5.48782e-20	G	T	0.609748
	rs4660184	-0.0521089	0.00949291	4.03655e-08	C	T	0.54202
	rs4977575	0.0680978	0.00956937	1.10917e-12	G	C	0.430282
	rs55729900	-0.0810649	0.0131823	7.77231e-10	G	A	0.153496
	rs55885184	0.0676924	0.0100238	1.44677e-11	C	T	0.336331
	rs55985730	0.119939	0.0172374	3.44985e-12	G	T	0.0814531
	rs56147946	0.154648	0.0241221	1.44524e-10	T	C	0.0376549
	rs579459	-0.0711657	0.0113639	3.79009e-10	T	C	0.778133
	rs59430691	-0.117997	0.0156891	5.43501e-14	A	G	0.104382
	rs6038442	0.0545709	0.00981788	2.72383e-08	T	G	0.626688
	rs6113183	-0.0624231	0.0102276	1.03832e-09	T	C	0.689978
	rs6504403	-0.0725955	0.0125005	6.34556e-09	T	G	0.829531
	rs651386	-0.0857505	0.00979178	1.99802e-18	T	A	0.37891
	rs6537497	-0.0646094	0.00978913	4.10866e-11	G	A	0.37825
	rs6546692	0.0532218	0.00948206	1.98971e-08	A	T	0.48092
	rs678897	0.104638	0.0104412	1.22546e-23	C	G	0.287134
	rs6801957	0.0694208	0.00954584	3.53265e-13	C	T	0.548001
	rs6838973	-0.173161	0.00942751	2.38506e-75	T	C	0.497992
	rs694859	0.0664462	0.0118598	2.11096e-08	T	C	0.197465
	rs7162918	-0.0552334	0.0099607	2.93731e-08	C	T	0.353599
	rs72692597	-0.0857283	0.0106119	6.55692e-16	T	G	0.275705
	rs72789392	0.108041	0.016751	1.11957e-10	C	T	0.0868165
	rs72844313	-0.0626914	0.0101861	7.52645e-10	G	A	0.335771
	rs74022964	0.0989177	0.0115988	1.48594e-17	T	C	0.20745
	rs75746146	-0.0685135	0.0105059	6.96466e-11	G	C	0.288822
	rs7574892	0.0593834	0.00948329	3.80303e-10	A	G	0.485006
	rs7633500	-0.0645172	0.00956823	1.5531e-11	A	G	0.445056
	rs76443711	-0.102214	0.0135122	3.89135e-14	C	G	0.146441
	rs76968846	-0.16225	0.0218654	1.16762e-13	A	G	0.0510766
	rs77028772	0.093658	0.0141632	3.77138e-11	A	G	0.125871
	rs77035786	0.112204	0.0165824	1.31947e-11	T	G	0.0888339
	rs7766533	-0.147115	0.0257958	1.17655e-08	A	G	0.0366134
	rs78302204	0.0899761	0.0127464	1.67764e-12	A	G	0.165523
	rs8010040	0.0606024	0.0109625	3.23586e-08	C	A	0.744642
	rs868155	-0.0735395	0.0104498	1.95794e-12	T	C	0.291996
	rs880315	0.0818861	0.00962224	1.7382e-17	C	T	0.41221
	rs9367994	0.0706992	0.0102213	4.61849e-12	T	C	0.311918
	rs976568	-0.156899	0.0096065	5.79029e-60	T	G	0.596014
	rs9846313	0.0611894	0.00995049	7.77822e-10	G	C	0.647578
	rs9860525	-0.0832288	0.0134728	6.51014e-10	A	T	0.14992
	rs9953366	0.0642569	0.00989746	8.45668e-11	C	T	0.633195
AF - townsend deprivation index	SNP	Beta	SE	Pval	EA	OA	EAF
	rs10108814	-0.0527043	0.00963304	4.46992e-08	G	C	0.4116
	rs1016013	-0.0698492	0.00993177	2.02255e-12	G	A	0.652628
	rs10257093	0.0649101	0.00946498	6.98715e-12	T	C	0.484861
	rs10515522	0.0707429	0.0119115	2.86662e-09	C	T	0.193749
	rs11191804	0.119327	0.0136846	2.78676e-18	A	G	0.136515
	rs11264280	0.139281	0.00981523	1.05269e-45	T	C	0.359925
	rs11525236	0.0865336	0.0115497	6.76862e-14	T	G	0.212807
	rs11591033	-0.0673073	0.0122056	3.49848e-08	C	T	0.189293
	rs11598047	0.142561	0.0160292	5.90473e-19	G	A	0.0941176
	rs116913163	0.136144	0.0229772	3.11975e-09	G	A	0.0441404
	rs117831371	0.268735	0.0311145	5.77165e-18	T	C	0.0222369
	rs118039278	0.139345	0.0225584	6.5292e-10	A	G	0.0454976
	rs11931318	-0.0655413	0.00943381	3.71878e-12	A	G	0.510207
	rs1229715	0.105217	0.0168008	3.78591e-10	C	T	0.087551
	rs12316258	-0.055994	0.0100488	2.51565e-08	A	G	0.337595
	rs1255984	-0.0656476	0.00950488	4.96021e-12	G	A	0.522379
	rs12855310	0.0730367	0.0114366	1.70032e-10	T	A	0.218904
	rs12932445	0.172088	0.011094	2.88536e-54	C	T	0.232066
	rs139277460	0.319291	0.039789	1.01859e-15	G	C	0.0134158
	rs143073999	-0.126835	0.0214608	3.42003e-09	A	C	0.0537965
	rs1453011	-0.0548613	0.00951479	8.12251e-09	G	A	0.459957
	rs1558902	0.0608442	0.00957676	2.10717e-10	A	T	0.417114
	rs167479	0.0820876	0.00960641	1.2844e-17	G	T	0.573629
	rs16998073	0.0809631	0.0101971	2.02488e-15	T	A	0.311759
	rs17042059	0.43499	0.0129939	1e-200	A	G	0.143088
	rs1725074	0.0772704	0.0135258	1.11112e-08	T	C	0.14316
	rs17430357	0.0730398	0.0127575	1.03286e-08	T	A	0.161848
	rs17608766	0.109382	0.0123853	1.03205e-18	C	T	0.175197
	rs17810431	-0.0688	0.00964778	9.95176e-13	A	T	0.575303
	rs1813517	-0.054787	0.00955499	9.81703e-09	C	G	0.541667
	rs1902803	-0.0592077	0.00953533	5.32243e-10	G	A	0.48266
	rs1980936	0.0607218	0.0108307	2.06495e-08	G	T	0.257824
	rs2023843	0.120697	0.0163791	1.71949e-13	T	C	0.904083
	rs216199	-0.0676204	0.00977654	4.62594e-12	T	C	0.631723
	rs2229842	0.0638725	0.0105541	1.43156e-09	T	C	0.283978
	rs2289279	-0.0703564	0.0125854	2.26642e-08	C	T	0.172833
	rs2335249	0.0611135	0.00958887	1.8491e-10	C	T	0.566283
	rs2384407	0.10649	0.0104082	1.43483e-24	A	G	0.702615
	rs2521501	0.0596921	0.0107812	3.08212e-08	T	A	0.265469
	rs2687941	0.0524628	0.00951399	3.50195e-08	C	T	0.449539
	rs2707275	-0.0540584	0.00956508	1.58928e-08	T	C	0.447553
	rs2723064	-0.0687425	0.0100045	6.36942e-12	C	T	0.34183
	rs2834618	-0.0863171	0.0150908	1.06613e-08	G	T	0.114357
	rs2836949	-0.0564162	0.00954213	3.37295e-09	A	C	0.555038
	rs3176326	-0.0698331	0.0126383	3.28519e-08	A	G	0.172809
	rs34362160	0.0649383	0.00958287	1.23112e-11	C	A	0.433622
	rs35504893	0.11208	0.0113084	3.71878e-23	T	C	0.220774
	rs35783704	-0.0803008	0.0131604	1.04949e-09	A	G	0.154991
	rs359477	-0.0537599	0.00951136	1.58431e-08	C	T	0.467437
	rs370513533	0.0877173	0.0147	2.41407e-09	T	C	0.116747
	rs3737883	-0.078274	0.00984722	1.88278e-15	G	A	0.642422
	rs3746159	0.0896885	0.0144742	5.77511e-10	T	C	0.121391
	rs3765618	0.131111	0.0157815	9.74092e-17	G	C	0.0985672
	rs3807989	0.108801	0.00960941	1.01765e-29	G	A	0.569807
	rs3922843	-0.0692659	0.0112823	8.28743e-10	G	A	0.770486
	rs4150196	0.0523094	0.00955442	4.37774e-08	T	C	0.560702
	rs453140	0.0547992	0.0099407	3.53557e-08	T	C	0.343771
	rs4642101	0.0891348	0.00973728	5.48782e-20	G	T	0.609748
	rs4660184	-0.0521089	0.00949291	4.03655e-08	C	T	0.54202
	rs4977575	0.0680978	0.00956937	1.10917e-12	G	C	0.430282
	rs55729900	-0.0810649	0.0131823	7.77231e-10	G	A	0.153496
	rs55885184	0.0676924	0.0100238	1.44677e-11	C	T	0.336331
	rs55985730	0.119939	0.0172374	3.44985e-12	G	T	0.0814531
	rs56147946	0.154648	0.0241221	1.44524e-10	T	C	0.0376549
	rs579459	-0.0711657	0.0113639	3.79009e-10	T	C	0.778133
	rs59430691	-0.117997	0.0156891	5.43501e-14	A	G	0.104382
	rs6038442	0.0545709	0.00981788	2.72383e-08	T	G	0.626688
	rs6113183	-0.0624231	0.0102276	1.03832e-09	T	C	0.689978
	rs6504403	-0.0725955	0.0125005	6.34556e-09	T	G	0.829531
	rs651386	-0.0857505	0.00979178	1.99802e-18	T	A	0.37891
	rs6537497	-0.0646094	0.00978913	4.10866e-11	G	A	0.37825
	rs6546692	0.0532218	0.00948206	1.98971e-08	A	T	0.48092
	rs678897	0.104638	0.0104412	1.22546e-23	C	G	0.287134
	rs6801957	0.0694208	0.00954584	3.53265e-13	C	T	0.548001
	rs6838973	-0.173161	0.00942751	2.38506e-75	T	C	0.497992
	rs694859	0.0664462	0.0118598	2.11096e-08	T	C	0.197465
	rs7162918	-0.0552334	0.0099607	2.93731e-08	C	T	0.353599
	rs72692597	-0.0857283	0.0106119	6.55692e-16	T	G	0.275705
	rs72789392	0.108041	0.016751	1.11957e-10	C	T	0.0868165
	rs72844313	-0.0626914	0.0101861	7.52645e-10	G	A	0.335771
	rs74022964	0.0989177	0.0115988	1.48594e-17	T	C	0.20745
	rs75746146	-0.0685135	0.0105059	6.96466e-11	G	C	0.288822
	rs7574892	0.0593834	0.00948329	3.80303e-10	A	G	0.485006
	rs7633500	-0.0645172	0.00956823	1.5531e-11	A	G	0.445056
	rs76443711	-0.102214	0.0135122	3.89135e-14	C	G	0.146441
	rs76968846	-0.16225	0.0218654	1.16762e-13	A	G	0.0510766
	rs77028772	0.093658	0.0141632	3.77138e-11	A	G	0.125871
	rs77035786	0.112204	0.0165824	1.31947e-11	T	G	0.0888339
	rs7766533	-0.147115	0.0257958	1.17655e-08	A	G	0.0366134
	rs78302204	0.0899761	0.0127464	1.67764e-12	A	G	0.165523
	rs8010040	0.0606024	0.0109625	3.23586e-08	C	A	0.744642
	rs868155	-0.0735395	0.0104498	1.95794e-12	T	C	0.291996
	rs880315	0.0818861	0.00962224	1.7382e-17	C	T	0.41221
	rs9367994	0.0706992	0.0102213	4.61849e-12	T	C	0.311918
	rs976568	-0.156899	0.0096065	5.79029e-60	T	G	0.596014
	rs9846313	0.0611894	0.00995049	7.77822e-10	G	C	0.647578
	rs9860525	-0.0832288	0.0134728	6.51014e-10	A	T	0.14992
	rs9953366	0.0642569	0.00989746	8.45668e-11	C	T	0.633195
AF, Atrial Fibrillation; SNP: Single Nucleotide Polymorphism; SE, Standard Error; EA, Effect Allele; OA, Other Allele; EAF, Effect Allele Frequency;

## Sheet: S5
Table S5. Forward MR reveals causal links between lifestyle behaviors, socio-economic status, and AF incidence by the IVW, MR Egger, weighted median, simple mode, weighted mode methods.
simple mode, weighted mode methods.	MR Method	NSNP	b	se	pval	OR	95% CI
smoking initiation	MR Egger	219	0.460248	0.173542	0.00859052	1.58447	1.127-2.226
	Weighted median	219	0.137331	0.0524009	0.00877284	1.14721	1.035-1.271
	Inverse variance weighted	219	0.171576	0.0443276	0.000108547	1.18717	1.088-1.294
	Simple mode	219	0.290916	0.158853	0.0684119	1.33765	0.979-1.826
	Weighted mode	219	0.201862	0.135138	0.136688	1.22368	0.938-1.594
alcohol consumption	MR Egger	33	0.180368	0.371349	0.630589	1.19766	0.578-2.479
	Weighted median	33	0.436823	0.189834	0.0213873	1.54778	1.066-2.245
	Inverse variance weighted	33	0.251229	0.158541	0.11305	1.2856	0.942-1.754
	Simple mode	33	0.471282	0.381254	0.225405	1.60205	0.758-3.382
	Weighted mode	33	0.534318	0.281351	0.066596	1.70628	0.983-2.961
PA	MR Egger	8	0.205269	0.146916	0.211843	1.22786	0.920-1.637
	Weighted median	8	2.36294e-05	0.0255519	0.999262	1.00002	0.951-1.051
	Inverse variance weighted	8	-0.00671096	0.0351611	0.848633	0.993312	0.927-1.064
	Simple mode	8	0.0101692	0.0330275	0.767117	1.01022	0.946-1.077
	Weighted mode	8	0.000729485	0.0339637	0.983463	1.00073	0.936-1.069
tea intake	MR Egger	40	0.592221	0.375594	0.123141	1.808	0.865-3.774
	Weighted median	40	0.0663138	0.167033	0.69136	1.06856	0.770-1.482
	Inverse variance weighted	40	-0.223923	0.181666	0.217722	0.799377	0.559-1.141
	Simple mode	40	-0.16544	0.320454	0.608582	0.84752	0.452-1.588
	Weighted mode	40	0.202395	0.15705	0.205085	1.22433	0.899-1.665
vegetable intake	MR Egger	17	-1.07912	5.0472	0.833579	0.339896	0-6723.77
	Weighted median	17	0.628891	0.368856	0.0881989	1.87553	0.91-3.864
	Inverse variance weighted	17	0.885904	0.449096	0.048537	2.42517	1.005-5.848
	Simple mode	17	0.515452	0.603006	0.405278	1.6744	0.513-5.459
	Weighted mode	17	0.466986	0.548227	0.406888	1.59518	0.544-4.671
coffee consumption (cups/d)	MR Egger	5	0.0815607	0.121935	0.551436	1.08498	0.854-1.377
	Weighted median	5	0.1162	0.058515	0.0470546	1.12322	1.001-1.259
	Inverse variance weighted	5	0.111095	0.0465711	0.0170562	1.1175	1.020-1.224
	Simple mode	5	0.176344	0.0852215	0.107322	1.19285	1.009-1.409
	Weighted mode	5	0.162862	0.0711256	0.0838775	1.17687	1.023-1.352
coffee consumption (cases vs controls)	MR Egger	4	0.00567753	0.097428	0.958829	1.00569	0.830-1.217
	Weighted median	4	0.0778609	0.035074	0.0264253	1.08097	1.009-1.157
	Inverse variance weighted	4	0.0752685	0.0298973	0.0118167	1.07817	1.016-1.143
	Simple mode	4	0.116139	0.0540459	0.120833	1.12315	1.010-1.248
	Weighted mode	4	0.0952762	0.0404658	0.0998984	1.09996	1.016-1.190
dozing	MR Egger	22	-0.00138149	0.096802	0.988755	0.998619	0.826-1.207
	Weighted median	22	-0.0268871	0.0442428	0.543375	0.973471	0.892-1.061
	Inverse variance weighted	22	-0.0449404	0.03805	0.237568	0.956055	0.887-1.03
	Simple mode	22	-0.0267818	0.0895878	0.76792	0.973574	0.816-1.160
	Weighted mode	22	-0.0574791	0.0907935	0.533519	0.944142	0.790-1.128
getting up	MR Egger	25	0.00656064	0.019859	0.744118	1.00658	0.968-1.046
	Weighted median	25	0.000632847	0.000888247	0.476175	1.00063	0.998-1.002
	Inverse variance weighted	25	-0.000147635	0.00105704	0.888922	0.999852	0.997-1.001
	Simple mode	25	0.00130791	0.00188176	0.493701	1.00131	0.997-1.005
	Weighted mode	25	0.00174211	0.00176361	0.3331	1.00174	0.998-1.005
insomnia	MR Egger	11	0.276503	0.321128	0.411569	1.31851	0.702-2.474
	Weighted median	11	0.14638	0.121159	0.226985	1.15764	0.912-1.467
	Inverse variance weighted	11	0.0325097	0.122048	0.789955	1.03304	0.813-1.312
	Simple mode	11	0.169548	0.241722	0.49904	1.18477	0.737-1.902
	Weighted mode	11	0.198135	0.149354	0.214133	1.21913	0.909-1.633
lifetime smoking index	MR Egger	110	0.258782	0.699748	0.71224	1.29535	0.328-5.105
	Weighted median	110	0.442852	0.171314	0.00973691	1.55714	1.113-2.178
	Inverse variance weighted	110	0.598332	0.169678	0.000421431	1.81908	1.304-2.536
	Simple mode	110	0.383566	0.461465	0.407682	1.46751	0.593-3.625
	Weighted mode	110	0.329668	0.437008	0.452252	1.39051	0.59-3.274
morningness	MR Egger	91	0.00987961	0.308184	0.974498	1.00993	0.552-1.847
	Weighted median	91	0.0409352	0.109432	0.708352	1.04178	0.840-1.291
	Inverse variance weighted	91	0.140291	0.100114	0.161123	1.15061	0.945-1.400
	Simple mode	91	0.567225	0.296989	0.0593281	1.76337	0.985-3.156
	Weighted mode	91	0.146319	0.231319	0.528636	1.15757	0.735-1.821
napping	MR Egger	6	1.52862	0.953384	0.184118	4.61182	0.711-29.881
	Weighted median	6	0.189634	0.090299	0.0357228	1.20881	1.012-1.442
	Inverse variance weighted	6	0.228052	0.0674331	0.000719874	1.25615	1.100-1.433
	Simple mode	6	0.20457	0.135568	0.191678	1.227	0.940-1.600
	Weighted mode	6	0.189834	0.120396	0.17568	1.20905	0.954-1.530
SESA	MR Egger	39	0.610426	0.87567	0.4901	1.84122	0.330-10.244
	Weighted median	39	0.162875	0.173884	0.34892	1.17689	0.836-1.654
	Inverse variance weighted	39	0.146217	0.163281	0.370523	1.15745	0.840-1.594
	Simple mode	39	0.12313	0.412796	0.767112	1.13103	0.503-2.540
	Weighted mode	39	0.199139	0.355057	0.578182	1.22035	0.608-2.447
sleep duration	MR Egger	39	-0.37161	0.728892	0.613199	0.689623	0.165-2.877
	Weighted median	39	-0.20653	0.167034	0.216291	0.813402	0.586-1.128
	Inverse variance weighted	39	-0.221179	0.187475	0.238087	0.801573	0.555-1.157
	Simple mode	39	-0.301201	0.312363	0.341009	0.739929	0.401-1.364
	Weighted mode	39	-0.204019	0.220515	0.360704	0.815447	0.529-1.256
snoring	MR Egger	27	0.309284	0.889373	0.730935	1.36245	0.238-7.787
	Weighted median	27	0.083308	0.110723	0.451811	1.08688	0.874-1.350
	Inverse variance weighted	27	0.0953508	0.153156	0.533564	1.10004	0.814-1.485
	Simple mode	27	0.293609	0.237237	0.226917	1.34126	0.842-2.135
	Weighted mode	27	0.188254	0.243739	0.446866	1.20714	0.748-1.946
alchohol abuse	Inverse variance weighted	2	0.532633	0.188001	0.00460939	1.70341	1.178-2.462
socioeconomic status
educational attainment (college completion)	MR Egger	198	0.880983	0.540822	0.104925	2.41327	0.836-6.965
	Weighted median	198	-0.59045	0.17393	0.000686898	0.554078	0.394-0.779
	Inverse variance weighted	198	-0.690641	0.137241	4.84552e-07	0.501255	0.383-0.655
	Simple mode	198	-1.09379	0.572478	0.057505	0.334944	0.109-1.028
	Weighted mode	198	-0.384206	0.40799	0.347498	0.680991	0.306-1.515
educational attainment (years of education)	MR Egger	206	-0.026781	0.0608611	0.660378	0.973574	0.864-1.096
	Weighted median	206	-0.0507642	0.0165457	0.00215409	0.950503	0.920-0.981
	Inverse variance weighted	206	-0.058913	0.0140077	2.60221e-05	0.942789	0.917-0.969
	Simple mode	206	0.0188485	0.0618017	0.760688	1.01903	0.902-1.150
	Weighted mode	206	0.0276127	0.0610465	0.651515	1.028	0.912-1.158
household income	MR Egger	45	0.77173	0.725591	0.293452	2.1635	0.521-8.970
	Weighted median	45	0.043739	0.14391	0.761178	1.04471	0.787-1.385
	Inverse variance weighted	45	0.0357802	0.141731	0.800692	1.03643	0.785-1.368
	Simple mode	45	-0.0356685	0.312987	0.909787	0.96496	0.522-1.782
	Weighted mode	45	0.072114	0.231383	0.756767	1.07478	0.682-1.691
townsend deprivation index	MR Egger	17	1.36786	1.27473	0.300207	3.92693	0.322-47.766
	Weighted median	17	0.381732	0.285408	0.18106	1.46482	0.837-2.562
	Inverse variance weighted	17	-0.0416015	0.216238	0.847439	0.959252	0.627-1.465
	Simple mode	17	0.603839	0.522579	0.264851	1.82913	0.656-5.094
	Weighted mode	17	0.641218	0.517181	0.232914	1.89879	0.689-5.232
AF, Atrial Fibrillation; MR, mendelian randomization; IVW, Inverse Variance Weighted; PA, physical activity; SESA, Sensitivity to Environmental Stress and Adversity; OR, Odds Ratio; CI, Confidence Interval; NSNP, Number of Single Nucleotide Polymorphism;

## Sheet: S6
Table S6. Sensitivity analysis for the causal results of the forward MR. (lifestyle behaviors and socioeconomic status on AF).
Outcome	MR Methods	No of SNPs	Cochrance Q statistic	Heterogenity P value	MR-Egger intercept	Intercept P value	MR-Presso Global Test P value	MR-PRESSO Distortion Test Pvalue
Lifestyle
smoking initiation	Inverse variance weighted	219	414.83	2.14922e-14	-0.00689617	0.0868686	<0.01	0.313667
alcohol consumption	Inverse variance weighted	33	57.1824	0.00403361	0.00133764	0.833691	0.00566667	0.687
PA	Inverse variance weighted	8	29.4178	0.000121382	-0.0553887	0.189485	0.000666667	0.394
tea intake	Inverse variance weighted	40	153.539	1.62199e-15	-0.0173552	0.0194178	<0.01	0.634667
vegetable intake	Inverse variance weighted	17	55.5609	2.87527e-06	0.0202409	0.70132	<0.01	0.0866667
coffee consumption (cups/d)	Inverse variance weighted	5	2.72878	0.604188	0.00355646	0.810223	0.542333	NA
coffee consumption (cases vs controls)	Inverse variance weighted	4	2.11198	0.549494	0.0130281	0.53124	0.596333	NA
dozing	Inverse variance weighted	22	34.6979	0.030466	-0.00487599	0.628733	0.0246667	0.242667
getting up	Inverse variance weighted	25	106.923	1.93577e-12	-0.0295927	0.738212	<0.01	0.356333
insomnia	Inverse variance weighted	11	21.0361	0.0208433	-0.0106641	0.431367	0.0326667	NA
lifetime smoking index	Inverse variance weighted	110	322.834	5.00692e-23	0.0036048	0.617895	<0.01	0.878
morningness	Inverse variance weighted	91	207.986	2.47662e-11	0.00249164	0.655483	<0.01	0.229667
napping	Inverse variance weighted	6	4.82142	0.438061	-0.0837947	0.243243	0.494	NA
SESA	Inverse variance weighted	39	93.3676	1.46941e-06	-0.00771167	0.592592	<0.01	0.356667
sleep duration	Inverse variance weighted	39	135.503	7.19779e-13	0.00277952	0.831906	<0.01	0.963667
snoring	Inverse variance weighted	27	176.562	2.47055e-24	-0.00778669	0.808968	<0.01	0.556333
alcohol abuse	Inverse variance weighted	2	0.640902	0.423384	NA	NA	NA	NA
socioeconomic status
Educational attainment (college completion)	Inverse variance weighted	198	317.802	1.05796e-07	-0.0115164	0.00304733	<0.01	0.597
Educational attainment (years of education)	Inverse variance weighted	206	402.488	5.63864e-15	-0.00254549	0.588016	<0.01	NA
household income	Inverse variance weighted	45	119.186	7.46196e-09	-0.0142803	0.306841	<0.01	0.843
townsend deprivation index	Inverse variance weighted	17	19.5459	0.241371	-0.0193778	0.279631	0.244333	NA
MR, mendelian randomization; AF, Atrial Fibrillation; Single Nucleotide Polymorphism; PRESSO, Pleiotropy-Resistant, Egger, and Selection-based Statistic Optimization; PA, physical activity; SESA, Sensitivity to Environmental Stress and Adversity; NA, not available;

## Sheet: S7
Table S7. Reverse MR reveals causal links between lifestyle behaviors, socio-economic status, and AF incidence by the IVW, MR Egger, weighted median, simple mode, weighted mode methods.
Outcome	MR Method	NSNP	b	se	pval	OR	95% CI
smoking initiation	MR Egger	90	0.0105779	0.0174843	0.546739	1.01063	0.976-1.045
	Weighted median	90	0.00748805	0.0088783	0.398999	1.00752	0.990-1.025
	Inverse variance weighted	90	0.00116452	0.00781218	0.881502	1.00117	0.985-1.016
	Simple mode	90	0.000223915	0.0214532	0.991696	1.00022	0.959-1.043
	Weighted mode	90	0.00692596	0.013977	0.62145	1.00695	0.979-1.034
alcohol consumption	MR Egger	89	0.00103126	0.00958606	0.914577	1.00103	0.982-1.020
	Weighted median	89	-0.00798339	0.00462447	0.084287	0.992048	0.983-1.001
	Inverse variance weighted	89	-0.00474304	0.00429797	0.269787	0.995268	0.986-1.003
	Simple mode	89	-0.00853524	0.00922416	0.357333	0.991501	0.973-1.009
	Weighted mode	89	-0.0056583	0.0047423	0.236016	0.994358	0.985-1.003
PA	MR Egger	92	-0.284465	0.120177	0.0200735	0.752417	0.594-0.952
	Weighted median	92	-0.0663294	0.0843334	0.431567	0.935823	0.793-1.104
	Inverse variance weighted	92	0.00499489	0.0551752	0.927868	1.00501	0.901-1.119
	Simple mode	92	0.000507126	0.203631	0.998018	1.00051	0.671-1.491
	Weighted mode	92	-0.149892	0.102727	0.147972	0.860801	0.703-1.052
tea intake	MR Egger	92	0.010285	0.00928368	0.270874	1.01034	0.992-1.028
	Weighted median	92	0.00101661	0.00521235	0.845362	1.00102	0.990-1.011
	Inverse variance weighted	92	-0.00535018	0.00418846	0.201475	0.994664	0.986-1.002
	Simple mode	92	-0.0211189	0.013445	0.119709	0.979103	0.953-1.005
	Weighted mode	92	0.00287229	0.0069937	0.682261	1.00288	0.989-1.016
vegetable intake	MR Egger	92	-0.00515506	0.00704966	0.466526	0.994858	0.981-1.008
	Weighted median	92	0.00886001	0.00393476	0.0243395	1.0089	1.001-1.016
	Inverse variance weighted	92	0.00877419	0.00320319	0.00615889	1.00881	1.002-1.015
	Simple mode	92	0.0105279	0.00944398	0.267885	1.01058	0.992-1.029
	Weighted mode	92	0.00731151	0.00461267	0.116414	1.00734	0.998-1.016
coffee consumption (cups/d)	MR Egger	32	0.0108282	0.0302147	0.722573	1.01089	0.952-1.072
	Weighted median	32	0.0389691	0.0240204	0.104731	1.03974	0.991-1.089
	Inverse variance weighted	32	-0.006612	0.0165887	0.690199	0.99341	0.961-1.026
	Simple mode	32	0.0553484	0.0550074	0.32211	1.05691	0.948-1.177
	Weighted mode	32	0.0417878	0.0282964	0.14982	1.04267	0.986-1.102
coffee consumption (cases vs controls)	MR Egger	32	-0.0349677	0.0587915	0.556453	0.965637	0.860-1.083
	Weighted median	32	0.0389162	0.0450493	0.387665	1.03968	0.951-1.135
	Inverse variance weighted	32	0.000586908	0.0321721	0.985445	1.00059	0.939-1.065
	Simple mode	32	0.0403752	0.0939758	0.670434	1.0412	0.866-1.251
	Weighted mode	32	0.0315063	0.048323	0.51921	1.03201	0.938-1.134
dozing	MR Egger	72	-0.00868426	0.0471329	0.85435	0.991353	0.903-1.087
	Weighted median	72	-0.0161096	0.0377581	0.669633	0.98402	0.913-1.059
	Inverse variance weighted	72	-0.0336487	0.0218	0.122704	0.966911	0.926-1.009
	Simple mode	72	0.0283696	0.070997	0.690659	1.02878	0.895-1.182
	Weighted mode	72	-0.00487265	0.0456816	0.915355	0.995139	0.909-1.088
getting up	MR Egger	72	-0.00612809	0.00774561	0.431518	0.993891	0.978-1.009
	Weighted median	72	0.000614184	0.00477091	0.897567	1.00061	0.991-1.010
	Inverse variance weighted	72	0.00215278	0.00359579	0.549376	1.00216	0.995-1.009
	Simple mode	72	0.000750255	0.00924757	0.935567	1.00075	0.982-1.019
	Weighted mode	72	0.000205913	0.00489628	0.966573	1.00021	0.990-1.009
insomnia	MR Egger	72	-0.0292125	0.0168643	0.0876416	0.97121	0.939-1.003
	Weighted median	72	-0.0246811	0.0122144	0.0433142	0.975621	0.952-0.999
	Inverse variance weighted	72	-0.00580619	0.00779876	0.456573	0.994211	0.979-1.009
	Simple mode	72	0.00868967	0.0264418	0.7434	1.00873	0.957-1.062
	Weighted mode	72	-0.0277101	0.0138811	0.0497431	0.97267	0.946-0.999
lifetime smoking index	MR Egger	85	0.00237356	0.00665351	0.722194	1.00238	0.989-1.015
	Weighted median	85	0.00356369	0.00344853	0.30142	1.00357	0.996-1.010
	Inverse variance weighted	85	-0.000689815	0.00297026	0.816351	0.99931	0.993-1.005
	Simple mode	85	-0.0130428	0.00804987	0.108928	0.987042	0.971-1.002
	Weighted mode	85	0.00603	0.0037393	0.110582	1.00605	0.998-1.013
morningness	MR Egger	72	-0.00779687	0.0112544	0.490738	0.992233	0.970-1.014
	Weighted median	72	-0.0101288	0.00604793	0.093983	0.989922	0.978-1.001
	Inverse variance weighted	72	-0.0039439	0.00517695	0.446168	0.996064	0.986-1.006
	Simple mode	72	-0.00420503	0.0124608	0.736766	0.995804	0.971-1.020
	Weighted mode	72	-0.00729251	0.00668646	0.279119	0.992734	0.979-1.005
napping	MR Egger	72	0.0196537	0.0341435	0.566716	1.01985	0.953-1.090
	Weighted median	72	0.00173957	0.0252783	0.945136	1.00174	0.953-1.052
	Inverse variance weighted	72	0.00732282	0.0157879	0.642774	1.00735	0.976-1.039
	Simple mode	72	0.0445683	0.0523798	0.397703	1.04558	0.943-1.158
	Weighted mode	72	0.020578	0.0295333	0.48822	1.02079	0.963-1.081
SESA	MR Egger	72	0.011258	0.0113269	0.323686	1.01132	0.989-1.034
	Weighted median	72	0.00845017	0.00624517	0.176033	1.00849	0.996-1.020
	Inverse variance weighted	72	-0.00123752	0.00526086	0.814029	0.998763	0.988-1.009
	Simple mode	72	0.000419112	0.0136864	0.975657	1.00042	0.973-1.027
	Weighted mode	72	0.00870966	0.00710449	0.224273	1.00875	0.994-1.022
sleep duration	MR Egger	72	0.0137908	0.00918023	0.137537	1.01389	0.995-1.032
	Weighted median	72	0.0050862	0.00602853	0.398844	1.0051	0.993-1.017
	Inverse variance weighted	72	-0.00059004	0.00431165	0.891151	0.99941	0.990-1.007
	Simple mode	72	-0.0184915	0.0150273	0.222561	0.981678	0.953-1.011
	Weighted mode	72	0.003357	0.00706859	0.636303	1.00336	0.989-1.017
snoring	MR Egger	72	0.0339394	0.0278453	0.226991	1.03452	0.979-1.092
	Weighted median	72	-0.00511033	0.0129257	0.692575	0.994903	0.970-1.020
	Inverse variance weighted	72	-0.00693475	0.0130486	0.595103	0.993089	0.968-1.018
	Simple mode	72	-0.0331748	0.0280211	0.240393	0.967369	0.915-1.021
	Weighted mode	72	0.00684529	0.0139483	0.625109	1.00687	0.979-1.034
alcohol abuse	MR Egger	75	0.0271164	0.0263388	0.306634	1.02749	0.975-1.081
	Weighted median	75	0.0198759	0.0157332	0.206477	1.02007	0.989-1.052
	Inverse variance weighted	75	-0.000230865	0.0121877	0.984887	0.999769	0.976-1.023
	Simple mode	75	-0.0439614	0.0364067	0.231082	0.956991	0.891-1.027
	Weighted mode	75	0.00401815	0.0170817	0.814679	1.00403	0.970-1.038
socioeconomic status
educational attainment (college completion)	MR Egger	92	-0.00176328	0.00482494	0.715632	0.998238	0.988-1.007
	Weighted median	92	-0.00427267	0.00239172	0.0740283	0.995736	0.991-1.000
	Inverse variance weighted	92	-0.00310398	0.00213373	0.145746	0.996901	0.992-1.001
	Simple mode	92	-0.000719011	0.00665426	0.914192	0.999281	0.986-1.012
	Weighted mode	92	-0.00465726	0.00324918	0.15518	0.995354	0.989-1.001
educational attainment (years of education)	MR Egger	92	0.000715855	0.0491467	0.988411	1.00072	0.908-1.101
	Weighted median	92	-0.0631788	0.0254926	0.0132003	0.938776	0.893-0.986
	Inverse variance weighted	92	-0.0398016	0.0218228	0.0681749	0.96098	0.920-1.002
	Simple mode	92	0.0202607	0.0763591	0.791352	1.02047	0.878-1.185
	Weighted mode	92	-0.0573425	0.0334354	0.0897441	0.944271	0.884-1.008
household income	MR Egger	92	-0.0126307	0.0110189	0.254721	0.987449	0.966-1.009
	Weighted median	92	-0.0102928	0.00720234	0.152977	0.98976	0.975-1.003
	Inverse variance weighted	92	-0.00885125	0.00488005	0.0697141	0.991188	0.981-1.000
	Simple mode	92	-0.0213205	0.0156278	0.175848	0.978905	0.949-1.009
	Weighted mode	92	-0.0148645	0.00824616	0.0747622	0.985245	0.969-1.001
townsend deprivation index	MR Egger	92	0.000534526	0.00738778	0.942482	1.00053	0.986-1.015
	Weighted median	92	-0.00325406	0.00533722	0.542066	0.996751	0.986-1.007
	Inverse variance weighted	92	-0.00293892	0.0032755	0.369589	0.997065	0.990-1.003
	Simple mode	92	-0.00601738	0.0121603	0.621907	0.994001	0.970-1.017
	Weighted mode	92	-0.0015753	0.00619966	0.799995	0.998426	0.986-1.010
AF, Atrial Fibrillation; MR, mendelian randomization; IVW, Inverse Variance Weighted; PA, physical activity; SESA, Sensitivity to Environmental Stress and Adversity; OR, Odds Ratio; CI, Confidence Interval; NSNP, Number of Single Nucleotide Polymorphism;

## Sheet: S8
Table S8. Sensitivity analysis for the causal results of reverse MR (AF on lifestyle behaviors and socioeconomic status).
Exposure	No of SNPs	Cochrance Q statistic	Heterogenity P value	MR-Egger intercept	Intercept P value	MR-Presso Global Test P value	MR-PRESSO Distortion Test Pvalue
Lifestyle
smoking initiation	90	212.225	4.56732e-12	-0.000958135	0.548493	<0.001	0.948
alcohol consumption	89	215.272	1.16035e-12	-0.000589699	0.50183	<0.001	0.877
PA	92	105.667	0.139506	0.0293102	0.00855479	0.134	NA
tea intake	92	178.552	1.19265e-07	-0.00158484	0.0632559	<0.001	0.241
vegetable intake	92	192.279	3.15797e-09	0.00141194	0.0299018	<0.001	0.623
coffee consumption (cups/d)	32	37.5073	0.195391	-0.0021974	0.493544	0.134	NA
coffee consumption (cases vs controls)	32	26.3199	0.705856	0.00442829	0.475556	0.697	NA
dozing	72	64.3215	0.69938	-0.00265948	0.552167	0.71	NA
getting up	72	132.638	1.28753e-05	0.00088228	0.231876	<0.001	0.085
insomnia	72	67.4835	0.596345	0.00249255	0.122011	0.617	NA
lifetime smoking index	85	184.324	1.76219e-09	-0.000312972	0.607855	<0.001	0.034
morningness	72	162.16	4.35142e-09	0.000410559	0.700524	<0.001	0.538
napping	72	69.1748	0.53919	-0.0013136	0.685023	0.561	NA
SESA	72	154.502	3.90674e-08	-0.00133111	0.217512	<0.001	0.914
sleep duration	72	94.297	0.0336818	-0.00153229	0.0815648	0.034	NA
snoring	72	207.511	2.65395e-15	-0.0043564	0.102185	<0.001	0.833
alcohol abuse	75	122.391	0.000346187	-0.00289124	0.245636	<0.001	0.211
socioeconomic status
Educational attainment (college completion)	92	3.6613	7.08101e-16	-0.00013581	0.757135	<0.001	0.924
Educational attainment (years of education)	92	217.99	2.00486e-12	-0.00410405	0.359881	<0.001	0.566
household income	92	155.503	2.97223e-05	0.000383095	0.702623	<0.001	0.711
townsend deprivation index	92	119.354	0.0247391	-0.000352152	0.60084	0.028	NA
AF, Atrial Fibrillation; MR, mendelian randomization; SNP, Single Nucleotide Polymorphism; PRESSO, Pleiotropy-Resistant, Egger, and Selection-based Statistic Optimization; PA, physical activity; SESA, Sensitivity to Environmental Stress and Adversity; NA, not available;

## Sheet: S9
Table S9. The association between mediators and the occurrence of AF using the IVW method and the sensitivity analysis for the tests.
Exposure	NSNP	Outcome	OR	95% CI	pvalue	Cochrance Q statistic	Heterogenity P value	MR-Egger intercept	Intercept P value	MR-Presso Global Test P value	MR-PRESSO Distortion Test Pvalue
smoke initiation
		Adenosine Deaminase levels	0.890685	0.800-0.991	0.0339571	79.1127	0.630401	-0.0153591	0.0351363	0.612	NA
		C-X-C motif chemokine 11 levels	0.890302	0.774-0.961	0.00774332	71.114	0.840851	-0.00675425	0.354658	0.831	NA
coffee consumption (cups/d)
		Interleukin-2 levels	0.95832	0.884-1.038	0.0354309	3.23667	0.356555	0.026259	0.386676	0.516	NA
		Oncostatin-M levels	0.917101	0.854-0.984	0.0275818	0.110776	0.990514	-0.00523176	0.8327	0.993	NA
coffee consumption (cases vs controls)
		Monocyte chemoattractant protein 2 levels	1.08778	1.003-1.178	0.0402268	3.85249	0.27784	0.0273139	0.358516	0.403	NA
		Oncostatin-M levels	0.917101	0.854-0.984	0.017318	0.110776	0.990514	-0.00523176	0.8327	0.989	NA
		SIR2-like protein 2 levels	0.918209	0.848-0.993	0.0328628	3.68669	0.297344	0.00351804	0.915327	0.47	NA
		STAM binding protein levels	0.92268	0.860-0.989	0.0238703	2.33138	0.506536	0.0060929	0.813267	0.677	NA
		Thymic stromal lymphopoietin levels	0.892281	0.824-0.966	0.00500579	0.626755	0.890281	0.00244635	0.928962	0.832	NA
lifetimesmoking
		Eukaryotic translation initiation factor 4E-binding protein 1 levels	1.36185	1.076-1.722	0.00992705	120.722	0.413245	-0.00625549	0.213483	0.431	NA
		Fractalkine levels	0.690233	0.547-0.869	0.00164714	121.408	0.396248	-0.000598701	0.903939	0.42	NA
		C-X-C motif chemokine 5 levels	1.35601	1.075-1.709	0.0100059	110.223	0.682313	-0.000975367	0.844083	0.673	NA
		Hepatocyte growth factor levels	1.35997	1.084-1.705	0.00779303	97.5962	0.914569	0.000570415	0.906244	0.916	NA
		Monocyte chemoattractant protein 2 levels	1.30606	1.024-1.664	0.0310813	129.326	0.224238	-0.00974459	0.0597175	0.215	NA
		Monocyte chemoattractant protein-3 levels	1.56833	1.207-2.036	0.000733045	121.15	0.402632	-0.00737487	0.180198	0.426	NA
		Oncostatin-M levels	1.34309	1.064-1.693	0.0127293	82.9246	0.994041	0.000169422	0.9728	0.99	NA
		Stem cell factor levels	0.753056	0.574-0.986	0.039371	162.946	0.00388391	-0.00274749	0.635551	0.003	0.759
		Vascular endothelial growth factor A levels	1.31414	1.031-1.674	0.0271564	131.564	0.185594	0.00240158	0.644747	0.173	NA
Napping
		Interleukin-1-alpha levels	1.26804	1.063-1.512	0.00830424	2.52222	0.773145	0.0483803	0.586651	0.814	NA
		Interleukin-4 levels	1.20458	1.007-1.440	0.0416694	4.71556	0.45157	-0.100853	0.290225	0.5	NA
		Oncostatin-M levels	1.17991	1.002-1.388	0.0466519	4.82173	0.438021	0.0884359	0.306745	0.476	NA
		Programmed cell death 1 ligand 1 levels	0.798748	0.663-0.961	0.0175829	6.75485	0.23952	0.0570906	0.568411	0.277	NA
		Tumor necrosis factor receptor superfamily member 9 levels	0.827007	0.692-0.987	0.0356795	2.50242	0.77613	-0.0187932	0.830183	0.802	NA
		Tumor necrosis factor ligand superfamily member 12 levels	0.813124	0.680-0.971	0.0224896	6.1826	0.288854	0.0903797	0.324926	0.373	NA
alcohol abuse
		Eotaxin levels	0.873632	0.766-0.995	0.0432991	34.3098	0.311951	-0.00587684	0.353652	0.334	NA
educational attainment (years of education)
		Axin-1 levels	0.966252	0.940-0.992	0.0120497	202.098	0.621218	-0.00555131	0.226316	0.616	NA
		C-C motif chemokine 19 levels	0.952375	0.928-0.976	0.000146631	228.766	0.165965	0.000243561	0.954981	0.161	NA
		C-C motif chemokine 28 levels	1.02584	1.000-1.052	0.0472818	47.5308	0.0314697	-0.00290653	0.501329	0.028	0.804
		C-C motif chemokine 4 levels	0.968227	0.945-0.991	0.00843262	169.975	0.977749	-0.00238014	0.562229	0.977	NA
		CD40L receptor levels	0.965004	0.942-0.987	0.00276184	209.158	0.483903	-0.00385626	0.334373	0.487	NA
		T-cell surface glycoprotein CD5 levels	0.966813	0.943-0.990	0.00589555	216.181	0.352036	0.00086225	0.834103	0.343	NA
		CUB domain-containing protein 1 levels	0.962902	0.940-0.985	0.00155131	212.704	0.396842	-0.0104453	0.00889288	0.379	NA
		C-X-C motif chemokine 6 levels	0.954133	0.931-0.977	0.00012664	176.946	0.9477	-0.00836306	0.0425493	0.954	NA
		Delta and Notch-like epidermal growth factor-related receptor levels	1.02763	1.001-1.054	0.0389615	255.995	0.0130312	-0.00734185	0.0971193	0.015	0.739
		Fibroblast growth factor 21 levels	0.969588	0.945-0.994	0.0173115	233.644	0.116373	-0.00735461	0.0902467	0.123	NA
		Hepatocyte growth factor levels	0.951988	0.929-0.974	4.53852e-05	211.712	0.434613	-0.00257518	0.524675	0.455	NA
		Interleukin-10 receptor subunit beta levels	0.968838	0.946-0.992	0.00927939	217.093	0.336026	-0.00288538	0.480368	0.337	NA
		Interleukin-12 subunit beta levels	0.945737	0.921-0.970	2.47444e-05	246.709	0.0378662	-0.00557121	0.208914	0.042	0.745
		Interleukin-18 levels	0.973678	0.948-0.999	0.0462086	252.294	0.0217481	-0.00148045	0.741832	0.024	NA
		interleukin-18 receptor 1 levels	0.967305	0.944-0.990	0.00628437	195.689	0.736504	-0.00470825	0.248968	0.743	NA
		Interleukin-8 levels	0.961232	0.938-0.984	0.0011572	181.614	0.914647	-0.00748861	0.0671825	0.911	NA
		Latency-associated peptide transforming growth factor beta 1 levels	0.967985	0.945-0.991	0.00720409	200.192	0.657008	-0.00179947	0.657446	0.64	NA
		Monocyte chemoattractant protein 2 levels	0.969524	0.946-0.993	0.0115711	207.548	0.515376	0.00152195	0.710915	0.499	NA
		Monocyte chemoattractant protein-3 levels	0.969331	0.943-0.996	0.0252682	216.784	0.341413	-0.00286334	0.539604	0.311	NA
		Monocyte chemoattractant protein-4 levels	0.974713	0.951-0.998	0.0401452	219.959	0.287942	-0.00267986	0.522197	0.282	NA
		Macrophage inflammatory protein 1a levels	0.961068	0.938-0.984	0.00109653	210.011	0.467341	-0.00239788	0.55688	0.48	NA
		Oncostatin-M levels	0.968169	0.943-0.993	0.01334	237.86	0.0832327	-0.00269609	0.539009	0.085	NA
		SIR2-like protein 2 levels	0.964958	0.942-0.988	0.00344855	183.969	0.893242	-0.00346681	0.396527	0.886	NA
		STAM binding protein levels	0.966446	0.943-0.989	0.00483538	187.156	0.858851	-0.00427362	0.293039	0.864	NA
		Tumor necrosis factor levels	0.963981	0.934-0.993	0.0185022	273.666	0.00176612	0.00284282	0.586543	0.001	NA
		Tumor necrosis factor ligand superfamily member 14 levels	0.960953	0.935-0.987	0.00370704	188.315	0.844784	-0.00301862	0.51146	0.845	NA
		Vascular endothelial growth factor A levels	0.96885	0.946-0.992	0.00905793	182.687	0.905312	-0.00197287	0.627101	0.899	NA
AF, Atrial Fibrillation; IVW, Inverse Variance Weighted; NSNP, Number of Single Nucleotide Polymorphism; PRESSO, Pleiotropy-Resistant, Egger, and Selection-based Statistic Optimization; OR, Odds Ratio; CI, Confidence Interval; NA, not available;

## Sheet: S10
Table S10. Sensitivity analysis for the causal results of mediators on AF.
Mediator	No of SNPs	Cochrance Q statistic	Heterogenity P value	MR-Egger intercept	Intercept P value	MR-Presso Global Test P value	MR-PRESSO Distortion Test Pvalue
C-X-C motif chemokine 11 levels	38	63.8313	0.00398524	0.00254767	0.780791	0.001	0.075
Thymic stromal lymphopoietin levels	22	24.42	0.273159	-0.0125524	0.181643	0.248	NA
CD40L receptor levels	23	15.6692	0.831957	0.00465671	0.233348	0.734	NA
C-X-C motif chemokine 6 levels	25	64.6263	1.38075e-05	0.00638696	0.376932	0.009	0.735
AF, Atrial Fibrillation; PRESSO, Pleiotropy-Resistant, Egger, and Selection-based Statistic Optimization; SNP, Single Nucleotide Polymorphism; MR, mendelian randomization;
